# Supplementary material for: Population phylogenomic analysis of mitochondrial DNA in wild boars and domestic pigs revealed multiple domestication events in East Asia
Source: Genome Biol. 2007 Nov 19;8(11):R245. doi: 10.1186/gb-2007-8-11-r245 (PMC2258183; doi:10.1186/gb-2007-8-11-r245)
Supplement: Additional data file 2 — Sample information for the complete mtDNAs. Presented is sample information for the complete mtDNAs analyzed in this study. [file gb-2007-8-11-r245-S2.xls]

## Sheet: Sheet1
Additional data file 2. Sample information for 50 complete mtDNAs analyzed in this study
Sample name	Location	Species	Haplogroup	GenBank accession no.	Sources [Reference no. in the text]
Warthog	Africa	Phacochoerus africanus	—	DQ409327	This study
MYW4	Malaysia	Wild boar (Sus barbatus)	—	EF545592	This study
WB351	Yunnan, China	wild boar (Sus scrofa)	A2	EF545568	This study
WBYN326	Yunnan, China	wild boar (Sus scrofa)	A2	EF545585	This study
WBYN371	Yunnan, China	wild boar (Sus scrofa)	A1b	EF545586	This study
WBfj347	Fujian, China	wild boar (Sus scrofa)	A1a2	EF545571	This study
Saba722	Yunnan, China	wild boar (Sus scrofa)	D2	EF545567	This study
Wbyn365	Yunnan, China	wild boar (Sus scrofa)	D3	EF545573	This study
Wbhn342	Hainan, China	wild boar (Sus scrofa)	D3	EF545572	This study
Wbvnm 07	Vietname	wild boar (Sus scrofa)	D4	EF545584	This study
DianAF69	Yunnan, China	domestic pig (Sus scrofa)	D4	AF486869	Yang et al. 2003 [66]
Shg184	Jiangxi, China	domestic pig (Sus scrofa)	D1b	EF545575	This study
Diqz7	Yunnan, China	domestic pig (Sus scrofa)	D1b	EF545576	This study
ErhlAF486861	Jiangsu, China	domestic pig (Sus scrofa)	D1c1a	AF486861	Yang et al. 2003 [66]
Yimh42	Shandong, China	domestic pig (Sus scrofa)	D1c1a	EF545589	This study
YmhAF486868	Shandong, China	domestic pig (Sus scrofa)	D1c1b	AF486868	Yang et al. 2003 [66]
Huzu02	Northwest China	domestic pig (Sus scrofa)	D1c1b	EF545587	This study
WzshAF486867	Hainan, China	domestic pig (Sus scrofa)	D1c2	AF486867	Yang et al. 2003 [66]
Saba01	Yunnan, China	domestic pig (Sus scrofa)	D1c3	EF545574	This study
Wbfj349	Fujian, China	wild boar (Sus scrofa)	D1d	EF545569	This study
ZAF486856	West China	domestic pig (Sus scrofa)	D1d	AF486856	Yang et al. 2003 [66]
DahbAF486870	Guangdong, China	domestic pig (Sus scrofa)	D1e	AF486870	Yang et al. 2003 [66]
NxAF486857	Hunan, China	domestic pig (Sus scrofa)	D1e	AF486857	Yang et al. 2003 [66]
Wbfj348	Fujian, China	wild boar (Sus scrofa)	D1e	EF545570	This study
Wbdb6	Jilin, China	wild boar (Sus scrofa)	D1f	EF545580	This study
Huzu4	Northwest China	domestic pig (Sus scrofa)	D1g	EF545588	This study
Aba15	Sichuan, China	domestic pig (Sus scrofa)	D1h	EF545578	This study
Wbjx4b	Jiangxi, China	wild boar (Sus scrofa)	D1i	EF545579	This study
Qp442nd	Hubei, China	domestic pig (Sus scrofa)	D1a3	EF545581	This study
Qp4014	Hubei, China	domestic pig (Sus scrofa)	D1a3	EF545582	This study
Bmei02	Northwest China	domestic pig (Sus scrofa)	D1a3	EF545583	This study
XAF486859	Southwest China	domestic pig (Sus scrofa)	D1a2	AF486859	Yang et al. 2003 [66]
RchAF486860	Sichuan, China	domestic pig (Sus scrofa)	D1a1	AF486860	Yang et al. 2003 [66]
DabAF486874	Unkown	domestic pig (Sus scrofa)	D1a1a	AF486874	Yang et al. 2003 [66]
JqhAF486872	Zhejiang, China	domestic pig (Sus scrofa)	D1a1a	AF486872	Yang et al. 2003 [66]
TchAF486862	Sichuan, China	domestic pig (Sus scrofa)	D1a1a	AF486862	Yang et al. 2003 [66]
YushAF486871	Jiangxi, China	domestic pig (Sus scrofa)	D1a1a	AF486871	Yang et al. 2003 [66]
WnhAF486873	Anhui, China	domestic pig (Sus scrofa)	D1a1a	AF486873	Yang et al. 2003 [66]
X269	Guizhou, China	domestic pig (Sus scrofa)	D1a1a	EF545593	This study
JinhAF486863	Zhejiang, China	domestic pig (Sus scrofa)	D1a1a	AF486863	Yang et al. 2003 [66]
QpAF486865	Hubei, China	domestic pig (Sus scrofa)	D1a1a	AF486865	Yang et al. 2003 [66]
Wei10	Anhui, China	domestic pig (Sus scrofa)	D1a1a	EF545577	This study
ZmshAF486855	East China	domestic pig (Sus scrofa)	D1a1a	AF486855	Yang et al. 2003 [66]
MinAF486864	NorthEast China	domestic pig (Sus scrofa)	D1a1a	AF486864	Yang et al. 2003 [66]
ItalianWB	Europe	wild boar (Sus scrofa)	E	AF304201	Kijas and Andersson 2001 [26]
Landrace	Europe	domestic pig (Sus scrofa)	E	AF034253 / NC_000845	Lin et al. 1999 [64]
Duroc	Europe	domestic pig (Sus scrofa)	E	AF486858	Yang et al. 2003 [66]
Landrace	Europe	domestic pig (Sus scrofa)	E	AF486866	Yang et al. 2003 [66]
Swedish WB	Europe	wild boar (Sus scrofa)	E	AF304203	Kijas and Andersson 2001 [26]
—	Europe	domestic pig (Sus scrofa)	E	AJ002189	Ursing and Arnason 1998 [63]
