# Supplementary material for: Population phylogenomic analysis of mitochondrial DNA in wild boars and domestic pigs revealed multiple domestication events in East Asia
Source: Genome Biol. 2007 Nov 19;8(11):R245. doi: 10.1186/gb-2007-8-11-r245 (PMC2258183; doi:10.1186/gb-2007-8-11-r245)
Supplement: Additional data file 5 — mtDNA sequence information and haplogroup classification. Presented are six tables (Tables S1 to S6) listing mtDNA sequence information and haplogroup classification of wild boars and domestic pigs analyzed in this study. [file gb-2007-8-11-r245-S5.xls]

## Sheet: Note for Table S1-S5
Addittional data file 5 contains six tables (Tables S1-S6) listing mtDNA sequence information and haplogroup classification of wild boars and domestic pigs analyzed in this study. Sequence variation was scored relative to individual saba722 (GenBank accession number EF545567) determined in this study, and was numbered from the first base pair of the control region. The fragments analyzed in some …
Table S1. mtDNA sequence variation and haplogroup classification of wild boars and domestic pigs. The published data from references [2-21] were retrieved from GenBank.
Table S2. Haplogroup classification of wild boars reported by Li et al. [20].
Table S3. Tentative classification of the ancient mtDNAs from Japan. There sequences were taken from references [5, 6].
Table S4. Grouping of wild boar and domestic pig samples according to geographic fauna and possible pig domestication sites.
Table S5. Samples from South Asia and Island Southeast Asia reported by Larson et al. [3] that could not be classified into European clade E and East Asia clade A.
Table S6. Classification of all available Indian wild boar and domestic pig mtDNAs and some Australia feral pig mtDNAs that (near-) matched the two A* haplotypes (marked in red) in Indian domestic pigs. Samples in this table were also included in Table S1.
References
1	Fang M, Andersson L: Mitochondrial diversity in European and Chinese pigs is consistent with population expansions that occurred prior to domestication. Proc Biol Sci 2006, 273:1803-1810.
2	Giuffra E, Kijas JM, Amarger V, Carlborg O, Jeon JT, Andersson L: The origin of the domestic pig: independent domestication and subsequent introgression. Genetics 2000, 154:1785-1791.
3	Larson G, Dobney K, Albarella U, Fang M, Matisoo-Smith E, Robins J, Lowden S, Finlayson H, Brand T, Willerslev E et al: Worldwide phylogeography of wild boar reveals multiple centers of pig domestication. Science 2005, 307:1618-1621.
4	Watanobe T, Ishiguro N, Nakano M: Phylogeography and population structure of the Japanese wild boar Sus scrofa leucomystax: mitochondrial DNA variation. Zoolog Sci 2003, 20:1477-1489.
5	Watanobe T, Ishiguro N, Nakano M, Matsui A, Hongo H, Yamazaki K, Takahashi O: Prehistoric Sado Island populations of Sus scrofa distinguished from contemporary Japanese wild boar by ancient mitochondrial DNA. Zoolog Sci 2004, 21:219-228.
6	Watanobe T, Ishiguro N, Okumura N, Nakano M, Matsui A, Hongo H, Ushiro H: Ancient mitochondrial DNA reveals the origin of Sus scrofa from Rebun Island, Japan. J Mol Evol 2001, 52:281-289.
7	Watanobe T, Okumura N, Ishiguro N, Nakano M, Matsui A, Sahara M, Komatsu M: Genetic relationship and distribution of the Japanese wild boar (Sus scrofa leucomystax) and Ryukyu wild boar (Sus scrofa riukiuanus) analysed by mitochondrial DNA. Mol Ecol 1999, 8:1509-1512.
8	Kijas JM, Andersson L: A phylogenetic study of the origin of the domestic pig estimated from the near-complete mtDNA genome. J Mol Evol 2001, 52:302-308.
9	Larson G, Cucchi T, Fujita M, Matisoo-Smith E, Robins J, Anderson A, Rolett B, Spriggs M, Dolman G, Kim T-H et al: Phylogeny and ancient DNA of Sus provides insights into neolithic expansion in Island Southeast Asia and Oceania. Proceedings of the National Academy of Sciences 2007, 104:4834-4839.
10	Gongora J, Fleming P, Spencer P, Mason R, Garkavenko O, Meyer J, Droegemueller C, Lee J, Moran C: Phylogenetic relationships of Australian and New Zealand feral pigs assessed by mitochondrial control region sequence and nuclear GPIP genotype. Mol Phylogenet Evol 2004, 33:339-348.
11	Okumura N, Kurosawa Y, Kobayashi E, Watanobe T, Ishiguro N, Yasue H, Mitsuhashi T: Genetic relationship amongst the major non-coding regions of mitochondrial DNAs in wild boars and several breeds of domesticated pigs. Anim Genet 2001, 32:139-147.
12	Hongo H, Ishiguro N, Watanobe T, Shigehara N, Anezaki T, Long VT, Binh DV, Tien NT, Nam NH: Variation in mitochondrial DNA of Vietnamese pigs: relationships with Asian domestic pigs and Ryukyu wild boars. Zoolog Sci 2002, 19:1329-1335.
13	Lum JK, McIntyre JK, Greger DL, Huffman KW, Vilar MG: Recent Southeast Asian domestication and Lapita dispersal of sacred male pseudohermaphroditic "tuskers" and hairless pigs of Vanuatu. PNAS 2006, 103:17190-17195.
14	Kim KI, Lee JH, Li K, Zhang YP, Lee SS, Gongora J, Moran C: Phylogenetic relationships of Asian and European pig breeds determined by mitochondrial DNA D-loop sequence polymorphism. Anim Genet 2002, 33:19-25.
15	Okumura N, Ishiguro N, Nakano M, Hirai K, Matsui A, Sahara M: Geographic population structure and sequence divergence in the mitochondrial DNA control region of the Japanese wild boar (Sus scrofa leucomystax), with reference to those of domestic pigs. Biochem Genet 1996, 34:179-189.
16	Lin CS, Sun YL, Liu CY, Yang PC, Chang LC, Cheng IC, Mao SJ, Huang MC: Complete nucleotide sequence of pig (Sus scrofa) mitochondrial genome and dating evolutionary divergence within Artiodactyla. Gene 1999, 236:107-114.
17	Ursing BM, Arnason U: The complete mitochondrial DNA sequence of the pig (Sus scrofa). J Mol Evol 1998, 47:302-306.
18	Jiang SW, Giuffra E, Andersson L, Xiong YZ: Molecular phylogenetics relationship between six Chinese native pig breeds and three Swedish pig breeds from mitochondrial DNA. Yi Chuan Xue Bao 2001, 28:1120-1128 (in Chinese).
19	Yang J, Wang J, Kijas J, Liu B, Han H, Yu M, Yang H, Zhao S, Li K: Genetic diversity present within the near-complete mtDNA genome of 17 breeds of indigenous Chinese pigs. J Hered 2003, 94:381-385.
20	Li C-Q, Chang Q, Chen J-Q, Zhang B-W, Zhu L-F, Zhou K-Y: Population Structure and phylogeography of Wild Boar Sus Scrofa in Northeast Asia Based on Mitochondrial DNA Control Region Variation Analysis. Acta Zoologica Sinica 2005, 51:640-649 (in Chinese).
21	Alves E, Ovilo C, Rodriguez MC, Silio L: Mitochondrial DNA sequence variation and phylogenetic relationships among Iberian pigs and other domestic and wild pig populations. Anim Genet 2003, 34:319-324.

## Sheet: Table S1
Table S1. mtDNA sequence variation and haplogroup classification of wild boars and domestic pigs
Sample ID	Breeds/status	Geographic groups	Location	Haplogroup	Accession no.s	Region 1-670	Region 1860-2400	Region 3030-3800	Region 3940-4515	Region 4740-5340	Region 5740-6190	Region 6405-7025	Region 7075-7792	Region 8055-9400	Region 9930-11340	Region 11340-11760	Region 12050-12670	Region 14105-14640	Region 15149-15284	Region 15284-16249	Region 16250-16542	Polymorphic sites determined in other regions
India4	Domestic	SA	India: Tamil Nadu, Dindigul	A*	DQ496470	180 221 240 305 442 451 458A 461 500			4213 4312		5753 5797	6859 6952 6970	7259 7513 7669 7732									5628 5672 5708 7837
AY463091	Feral	Aus&NZ	Australia	A*	AY463091	180 221 240 305 442 451 500 559
AY463095	Feral	Aus&NZ	Australia	A*	AY463095	180 221 240 305 442 451 458A 461 500 559
AY463096	Feral	Aus&NZ	Australia	A*	AY463096	152 180 221 240 305 442 451 458A 461 500 559
LAusFerHair02135	Feral	Aus&NZ	Australia	A*	AY884801	143d 180 221 240 305 442 451 458A 461 500 559
LAusFerHair02124	Feral	Aus&NZ	Australia	A*	AY884797	143d 180 221 240 305 442 451 458A 461 500 559
LAusFerHair02127	Feral	Aus&NZ	Australia	A*	AY884798	143d 180 221 240 305 442 451 458A 461 500 559
LAusFerHair02129	Feral	Aus&NZ	Australia	A*	AY884799	143d 180 221 240 305 442 451 458A 461 500 559
LAusFerHair02131	Feral	Aus&NZ	Australia	A*	AY884800	143d 180 221 240 305 442 451 458A 461 500 559
LAusFerHair02145	Feral	Aus&NZ	Australia	A*	AY884802	143d 180 221 240 305 442 451 458A 461 500 559
LAusFerHair02168	Feral	Aus&NZ	Australia	A*	AY884805	143d 180 221 240 305 442 451 458A 461 500 559
LAusFerHair02170	Feral	Aus&NZ	Australia	A*	AY884806	143d 180 221 240 305 442 451 458A 461 500 559
LAusFerHair02172	Feral	Aus&NZ	Australia	A*	AY884807	143d 180 221 240 305 442 451 458A 461 500 559
LAusFerHair02176	Feral	Aus&NZ	Australia	A*	AY884808	143d 180 221 240 305 442 451 458A 461 500 559
LAusFerHair02182	Feral	Aus&NZ	Australia	A*	AY884809	143d 180 221 240 305 442 451 458A 461 500 559
GL46	Wild	SA	India: Kashmir, ,	A*	AY884612	86 158 240 278 322 442 451 500 559 639
GL135	Wild	SA	India Monghyr, Bengal	A*	AY884674	86 158 240 278 322 442 451 500 559 639
GL136	Domestic	SA	India Monghyr, Bengal	A*	AY884675	86 158 240 278 322 442 451 500 559 639
GL162	Wild	SA	India Kashmir, Woolar Lake	A*	AY884689	86 158 240 278 322 442 451 500 559 639
GL235	Wild	SA	India: Kashmir,	A*	AY884709	86 158 221 240 278 322 389 451 500 639
GL132	Wild	SA	India	A*	AY884671	86 158 213 240 278 322 442 451 500 559 639
GL68	Wild	Mekong	Thailand: Trang Trong	A*	AY884630	180 240 305 451 459 461 500 574
GL60	Wild	Mekong	Burma: Tenasserim	A*	AY884623	180 240 305 442 451 459 461 500 574
GL240	Wild	Mekong	Burma: Tenasserim	A*	AY884712	180 240 305 442 451 459 461 500 574
GL195	Wild	Mekong	Burma: Tenasserim	A*	AY884695	180 240 278 305 322 442 458A 461 500 639
GL87	Wild	Mekong	Burma: Tenasserim	A*	AY884647	180 240 278 305 322 390 442 458A 461 500 639
GL44	Wild	URYZ	Sichuan,Wen chuan	A*	AY884610	180 213 240 305 321 323 386 387 390 405 442 451 500 559
GL67	Wild	Mekong	Burma: Tenasserim	A*	AY884629	180 240 305 442 459 461 500 574
Wbyn351	Wild boar	Mekong	Yunnan	A2	DQ496852, EF545568	180 213 240 239 305 442 461 541 500 559 639	2065C 2339	3064 3594 3772	4015 4063 4369 4471 4459	4939	5797 5753 6077 6164	6802 6859A 6952 6970	7339 7513 7669	8229 8359 8581 8713 9156 9217 9286	10070 10100 10680 11154 11184 11259	11414	12090 12442 12649	14205 14213 14639		15337 15685 15694 15721 15784 15838 16018 16111 16136 16292 16610		5463A 5564 5628 5636 5672 5708 6296 7837 8017 9453 9917 11944 11980 12959 13560 14639 14956 12929T 13049 13667 14710 15025
Wbsich016	Wild boar	URYZ	Sichuan	A2	DQ496843	180 213 240 239 305 442 461 541 500 559 639
Wbynrl326	Wild boar	Mekong	Yunnan, ruili	A2	DQ496885, EF545585	157 180 213 240 305 442 451 559 636C	952 +1088ACAAACCAC 1199A 1315 1253 1412 2065C 2339	3064 3594 3772	4015 4393 4459 4471	4939 5288	5753 5797	6841 6952 6805 6859A 6970	7339 7669 7513	9156 8581 9286	10070 10658 11184 11259 9917 10100 10680 11231	11432	12061 12241 12649 12301	14312 14370 14639		15337 15685 15721 15838 16111 16132A	16252 16255 16258 16292	5417 5495 5636 6296 8017 9435 9775 11944 12959 13643 16552 5463A 5628 5708 7837 9438 12909 13049 13667 14710
Wbshaanx1	Wild boar	UMYR	Shaanxi	A1*	DQ496833	180 240 305 321 323 386 387 390 442 451 500 559					5797 5628 5672 5708 5875									16258 16291 16292 16504
Wbshaanx6	Wild boar	UMYR	Shaanxi	A1*	DQ496839	180 240 305 321 323 386 387 390 442 451 500 559
Wbshaanx8	Wild boar	UMYR	Shaanxi	A1*	DQ496841	180 240 305 321 323 386 387 390 442 451 500 559
Wbshaanx9	Wild boar	UMYR	Shaanxi	A1*	DQ496842	180 240 305 321 323 386 387 390 442 451 500 559
AB053617	Wild boar	Mekong	Vietnam	A1*	AB053617	180 240 278 321 323 386 387 390 442 500 559
AB053622	Wild boar	Mekong	Vietnam	A1*	AB053622	180 240 278 321 323 386 387 390 442 500
Wbgann15	Wild boar	UMYR	Gansu	A1*	DQ496789	180 240 305 321 323 386 387 390 405 442 451 500														15025
Wbgann12	Wild boar	UMYR	Gansu	A1*	DQ496788	180 240 305 321 323 386 387 390 405 442 451 500 559					5797 5866 6164									15025
Wbgann19	Wild boar	UMYR	Gansu	A1*	DQ496790	180 240 305 321 323 386 387 390 405 442 451 500 559					5797 5866 6164									15025
Wbshaanx4	Wild boar	UMYR	Shaanxi	A1*	DQ496837	180 240 305 321 323 386 387 390 405 442 451 500 559					5672 5550 5797 5628 5708 5875
Wbshaanx5	Wild boar	UMYR	Shaanxi	A1*	DQ496838	180 240 305 321 323 386 387 390 405 442 451 500 559
GL79	Wild	URYZ	Sichuan, Mt Omei,	A1*	AY884640	180 240 278 305 321 323 386 387 390 451 500 559
GL64	Wild	UMYR	Shanxi, Fen Chow	A1*	AY884627	180 240 278 305 321 323 386 387 390 405 442 451 500 559
GL78	Wild	UMYR	Shensi, Yen-An-Fu	A1*	AY884639	180 240 278 305 321 323 386 387 390 405 442 451 500 559
GL147	Sus scrofa	UMYR	Shanxi Tai-Yuan-Fu	A1*	AY884684	180 240 278 305 321 323 386 387 390 405 442 451 500 559
Wbglgsh	Wild boar	Mekong	Yunnan, Gaoligongshan	A1*	DQ496792	180 213 301 305 442 461 541 500 559 639
Wbyn367	Wild boar	Mekong	Yunnan	A1*	DQ496858	180 213 240 442 500 559					5797 6164					RS				15812 16292 16430
Wbasia515	Wild boar	-	Asia	A1*	DQ496742	180 213 240 239 305 451					5797 6164 9677					11414
Wbsich277	Wild boar	URYZ	Sichuan	A1b	DQ496844	180 240 305 321 323 386 387 390 451 500 559			4471		5797 6164 5369 5628 5708 5875	6952								15337 15685 16036 16258 16292 15551 15721 16111 16291 16504		5465 5672
Wbsich278	Wild boar	URYZ	Sichuan	A1b	DQ496845	180 240 305 321 323 386 387 390 451 500 559										RS
Wbshaanx2	Wild boar	UMYR	Shaanxi	A1b	DQ496835	180 240 305 321 323 386 387 390 451 500 559														16258 16291 16292 16504
Wbshaanx10	Wild boar	UMYR	Shaanxi	A1b	DQ496834	180 240 305 321 323 386 387 390 451 500 559														16258 16291 16292 16504
Wbshaanx7	Wild boar	UMYR	Shaanxi	A1b	DQ496840	180 240 305 321 323 386 387 390 451 500 559
WbJR1	Wild boar	Ryukyu	Japan: Ryukyu	A1b	AB015071															15685 15721 15838 16036 16111 16144 16258 16292
WbJR1	Wild boar	Ryukyu	Japan: Ryukyu	A1b	AB015087	180 240 305 386 442 451 500 559
D42184	Wild boar	Ryukyu	Japan: Ryukyu	A1b	D42184	180 240 305 386 442 451 500 559
WbJR2	Wild boar	Ryukyu	Japan: Ryukyu	A1b	AB015072															15685 15721 15838 16036 16111 16144 16258 16292
WbJR2	Wild boar	Ryukyu	Japan: Ryukyu	A1b	AB015088	180 240 278 300 305 386 442 451 500 559
WbJR5	Wild boar	Ryukyu	Japan: Ryukyu	A1b	AB015073															15685 15721 15838 16036 16111 16144 16258 16276 16292 16330
WbJR6	Wild boar	Ryukyu	Japan: Ryukyu	A1b	AB015074															15685 15721 15785 15838 15969 16036 16111 16144 16258 16292 16456
WbJR6	Wild boar	Ryukyu	Japan: Ryukyu	A1b	AB015089	180 213 240 278 300 305 386 442 451 500 559
WbJR10	Wild boar	Ryukyu	Japan: Ryukyu	A1b	AB015075															15685 15721 15838 15969 16036 16111 16144 16258 16292
WbJR10	Wild boar	Ryukyu	Japan: Ryukyu	A1b	AB015090	180 213 240 278 300 386 442 451 500 559
Wbynbnh10	Wild boar	Mekong	Yunnan, Banna	A1b	DQ496743	180 213 240 305 386 451 500 534 583					5797 5708 6164									15685 15721
Wbynjh27	Wild boar	Mekong	Yunnan, Jinghong	A1b	DQ496875	180 213 240 305 386 451 500 534 583					5628 5648 5672 5708 5797
Wblaos2	Wild boar	Mekong	Laos	A1b	DQ496821	180 213 240 305 442 500 541 559 639					5564 5628 5648 5753 5672 5708 5797
Wblaos3	Wild boar	Mekong	Laos	A1b	DQ496822	180 213 240 305 442 500 541 559 639					5564 5672 5628 5648 5708 5753 5797
Wbynjh29	Wild boar	Mekong	Yunnan, Jinghong	A1b	DQ496877	180 213 240 305 442 500 541 559 639					5797
VAB053618	Wild boar	Mekong	Vietnam	A1b	AB053608	180 213 240 278 305 442 500 541 559
VAB053619	Wild boar	Mekong	Vietnam	A1b	AB053619	180 213 240 278 305 442 500 541 559
Wbhn353	Wild boar	SC	Hainan	A1b	DQ496802	40 180 240 305 323 386 390 442 451 500 559					5797
Wbhn357	Wild boar	SC	Hainan	A1b	DQ496806	40 180 240 305 323 386 390 442 451 500 559					5797 6164									15721 15685 15898 15916 16018 15973 16036 16111
Wbhn359	Wild boar	SC	Hainan	A1b	DQ496808	40 180 240 305 323 386 390 442 451 500 559					5797									15721 15685 15898 15916 15973 16036 16111
Wbzhj13	Wild boar	MDYZ	Zhejiang	A1b	DQ496890	40 180 240 305 323 386 390 442 451 500 559					5797									15721 15685 15898 15916 15973 16036 16111 16154
Wbzhj14	Wild boar	MDYZ	Zhejiang	A1b	DQ496891	40 180 240 305 323 386 390 442 451 500 559					5797									15721 15685 15898 15916 15973 16036 16111 16154
Wbhn354	Wild boar	SC	Hainan	A1b	DQ496803	40 180 213 240 266 305 323 386 390 442 451 500 559					5797									15973 15721 15685 15898 15916 16036 16111
Wblaos5	Wild boar	Mekong	Laos	A1b	DQ496824	109 180 213 240 305 323 386 451 500 534 583					5797									15973 15721 15685 15898 15916 16036 16111
Wbyn371	Wild boar	Mekong	Yunnan	A1b	DQ496860, EF545586	109 180 213 240 305 323 386 451 500 534 583	2065C 2241 2339 2372 2339	3594	4015 4459 4471	RS	5797 6164	6952	7159 7669 7339	8551 8581 9022 9343 9346	10020 10070 10100 10680 10691 11184 11259	RS	12169 12649	14213 14523 14568	RS	15301 15337 15640 15685 15721 15749 15838 15862 15898 15916 15973 16036 16111	16258 16292	1412 1446 3880 5465 5648 5708 7825 8017 9699 11944 13051 13674 14710 14774 5435 5628 4672 5797 7798 7837 9435 13049 13391 14738 15025
PNG1	NG-fera	SPI	Papua New Guinea	A1b	AY884821	180 213 240 301 305 323 386 451 500 583
Indsia3	Domestic	SPI	Indonesia: Bali	A1b	DQ496476	157 180 213 240 301 305 323 386 451 500 583
VAB053610	Wild boar	Mekong	Vietnam	A1b	AB053610	180 213 240 301 305 323 386 442 451 500 583
GL156	Feral	SPI	Indonesia: Halmahera island,	A1b	AY884688	180 240 305 323 386 442 451 500 583
GL51	NG-Feral	SPI	Papua New Guinea	A1b	AY884615	180 213 240 301 305 386 451 500 583
GL134	NG-Feral	SPI	Papua New Guinea	A1b	AY884673	180 213 240 301 305 323 386 451 500 583
GL76	NG-Feral	SPI	Papua New Guinea: Admiralty Islands	A1b	AY884637	180 240 301 305 323 386 442 451 500 583
PNG2	NG-fera	SPI	Papua New Guinea	A1b	AY884822	180 213 240 301 305 323 386 451 500 583
GL140	Feral	SPI	USA: Hawaii	A1b	AY884678	180 213 240 301 305 323 386 451 500 583
GL229	Feral	SPI	Vanuatu	A1b	AY884704	180 213 240 301 305 323 386 442 451 500 583
GL227	Feral	SPI	Vanuatu	A1b	AY884702	180 213 240 301 305 323 386 442 451 500 583
Tanna-A	Kapia	SPI	Vanuatu	A1b	DQ994637	180 213 240 301 305 323 386 442 451 500 583
GL617	Wild	SPI	Indonesia	A1b	DQ841949	180 213 240 278 300 386 390 406 451 473 500
Malo3	Narave	SPI	Vanuatu	A1b	DQ994619	180 213 240 301 305 386 442 451 500 583 54
Malo8	Narave	SPI	Vanuatu	A1b	DQ994623	180 213 240 301 305 386 442 451 500 583
GL962	Sus sp. GL	SPI	Indonesia	A1b	DQ779425	180 213 240 301 305 386 442 451 500 583 323
Malo4	Sus scrofa	SPI	Vanuatu	A1b	DQ994620	180 213 240 301 305 386 451 500 583 323
Malo9	Sus scrofa	SPI	Vanuatu	A1b	DQ994624	180 213 240 301 305 386 442 451 500 583
Malo12	Sus scrofa	SPI	Vanuatu	A1b	DQ994627	180 213 240 301 305 386 442 451 500 583
Malo14	Sus scrofa	SPI	Vanuatu	A1b	DQ994629	180 213 240 301 305 386 442 451 500 583
Malo15	Sus scrofa	SPI	Vanuatu	A1b	DQ994630	180 213 240 301 305 386 442 451 500 583
Tanna-K	-	SPI	Vanuatu	A1b	DQ994646	180 213 240 301 305 386 451 500 583 323
Malo5 c	Sus scrofa	SPI	Vanuatu	A1b	DQ994621	180 213 240 301 305 386 442 451 500 583 323
Malo16	Sus scrofa	SPI	Vanuatu	A1b	DQ994631	180 213 240 301 305 386 442 451 500 583 323
Tanna-C	-	SPI	Vanuatu	A1b	DQ994638	180 213 240 301 305 386 442 451 500 583 323
Tanna-S	-	SPI	Vanuatu	A1b	DQ994654	180 213 240 301 305 386 442 451 500 583 323
GL873	Feral	SPI	Indonesia	A1b	DQ779408	180 213 240 305 323 451 500 583
Malo7 c	Sus scrofa	SPI	Vanuatu	A1b	DQ994622	180 213 240 301 305 386 442 451 500 583
Malo13	Sus scrofa	SPI	Vanuatu	A1b	DQ994628	180 213 240 301 305 386 442 451 500 583
Espirit	Sus scrofa	SPI	Vanuatu	A1b	DQ994632	180 213 240 301 305 386 442 451 500 583
Tanna-R	-	SPI	Vanuatu	A1b	DQ994653	180 213 240 301 305 386 442 451 500 583
GL660	Feral	SPI	French Polynesia	A1b	DQ779373	180 213 240 301 305 386 451 500 583 323
GL662	Feral	SPI	French Polynesia	A1b	DQ779375	180 213 240 301 305 386 451 500 583 323
GL663	Feral	SPI	French Polynesia	A1b	DQ779376	180 213 240 301 305 386 451 500 583 323
GL913	Feral	SPI	Papua New Guinea	A1b	DQ779409	180 213 240 301 305 386 451 500 583 323
GL1013	Feral	SPI	French Polynesia	A1b	DQ779429	180 213 240 301 305 386 451 500 583 323
GL1015	Feral	SPI	French Polynesia	A1b	DQ779430	180 213 240 301 305 386 451 500 583 323
PCIMan002	-	SPI	Cook Islands	A1b	DQ779528	180 213 240 301 305 386 451 500 583 323
PPNGMu01	-	SPI	Papua New Guinea	A1b	DQ779529	180 213 240 301 305 386 451 500 583 323
GL600	Domestic	SPI	Indonesia	A1b	DQ841948	180 213 240 301 305 386 451 500 583 323 559
Espirit	-	SPI	Vanuatu	A1b	DQ994633	180 213 240 301 305 386 442 451 500 583 323
Malo1	-	SPI	Vanuatu	A1b	DQ994618	180 213 240 301 305 386 442 451 500 583 323
Malo	-	SPI	Vanuatu	A1b	DQ994634	180 213 240 301 305 386 442 451 500 583 323
GL915	Wild	SPI	Myanmar	A1b	DQ779411	180 213 278 305 442 461 500 541 559
GL638	-	-	China	A1b	DQ779353	180 213 240 278 305 321 323 386 387 390 405 442 451 500 559
PRFSSF3002	-	SPI	Solomon Islands	A1b	DQ779530	180 213 239 240 301 305 386 442 451 500 583
GL80	Wild boar	MDYZ	Hunan, Kiangsu	A1a*	AY884641	172 232 251 278 451 500
GL233	Wild boar	-	Taiwan	A1a*	AY884708	114 240 451 559 638
GL53	Wild boar	-	Taiwan, Nan Tou	A1a*	AY884617	114 240 287 559 638
Wbfj347	Wild boar	MDYZ	Fujian	A1a2	DQ496775, EF545571	213 240 442 559	2065C 2338	3594	4370 4471	RS	5797 5984 6164	6850 6952	RS	8967	11134 11276	RS	RS	RS	14249 14312 14370 14459	15337 15721 15838 16120	16270 16292	1315 1412 3594 4471 4606 8581 14710 11944 13220 13236 15025
Wbfj352	Wild boar	MDYZ	Fujian	A1a2	DQ496779	213 240 442 559										RS
Wbfujdh7	Wild boar	MDYZ	Fujian	A1a2	DQ496786	213 240 442 559										RS
Wbfujdh11	Wild boar	MDYZ	Fujian	A1a2	DQ496782	213 240 442 559										RS
Wbfujdh17	Wild boar	MDYZ	Fujian	A1a2	DQ496784	213 240 442 559										RS
Wbfujdh19	Wild boar	MDYZ	Fujian	A1a2	DQ496785	213 240 442 559										RS
Wbfuj2	Wild boar	MDYZ	Fujian	A1a2	DQ496773	213 240 442 559										RS
Wbfj346	Wild boar	MDYZ	Fujian	A1a2	DQ496774	213 240 442 559					6878					RS				16270
Wbfuj6	Wild boar	MDYZ	Fujian	A1a2	DQ496781	213 240 442 559										RS
Wbjx1b	Wild boar	MDYZ	Jiangxi	A1a*	DQ496815	213 240 442										RS				15721 16140 16270 16292
Wbjx5	Wild boar	MDYZ	Jiangxi	A1a*	DQ496819	213 240 442										RS				16292 16270
Wbqlb3	Wild boar	URYZ	Guizhou	A1a*	DQ496828	213 240 442					5797 5624 6164					RS				15721 16169
Wbzhjjsh2	Wild boar	MDYZ	Zhejiang	A1a*	DQ496906	213 240 442 559					5797 5984					RS
WbLaos4	Wild boar	Mekong	Laos	A1a*	DQ496823	157 180 213 240 239 442 500 559					5797					RS
WbLaos6	Wild boar	Mekong	Laos	A1a*	DQ496825	157 180 213 240 239 442 500 559					5797					RS
Wbynjh28	Wild boar	Mekong	Yunnan	A1a*	DQ496876	157 180 213 240 239 442 500 559					5797					RS
Wbqlb4	Wild boar	URYZ	Guizhou	A1a*	DQ496829	131 240 451 473					5797					RS				15721 15916 16104
Wbzhjjsh3	Wild boar	MDYZ	Zhejiang	A1a*	DQ496907	240 442 659 639					5797 5624 7594									16292 16552
Wbzhjxsh2	Wild boar	MDYZ	Zhejiang	A1a*	DQ496912	240 442 659 639					5797 5624 7594									16292 16552
WbJL4	Wild boar	Japan	Japan	A1a*	AB015066															15721 15838 15844 16063T 16292 16369
WbJL55	Wild boar	Japan	Japan	A1a*	AB015067															15721 15838 16292 16369
WbJL55	Wild boar	Japan	Japan	A1a*	AB015085
WbJL11	Wild boar	Japan	Japan	A1a*	AB015068															15565 15721 15838 15844 16063T 16292 16369
WbJL1	Wild boar	Japan	Japan	A1a*	AB015069															15456 15721 15838 16292
WbJL72	Wild boar	Japan	Japan	A1a*	AB015070															15456 15721 15838 16255 16292
WbJL72	Wild boar	Japan	Japan	A1a*	AB015086	240 278 541 559 661
wbAsia11	Wild boar		Asia	A1a*	AF136551															15625 15721 15838 15844 16063T 16292 16369
Jwl55	Wild boar	Japan	Japan	D*	AB015085	240 305 451 559
Aj314543	-	Japan	Japan	D*	AJ314543	240 305 451
JwlG4	Wild boar	Japan	Japan	D*	AB041468	240 278 559 661
Jwld76	Wild boar	Japan	Japan	D*	D42176	240
TN23	-	Mekong	Viet Nam	D*	DQ779434	240
Jwld73	Wild boar	Japan	Japan	D*	D42173	240 656
jwlN	Wild boar	Japan	Japan	D*	AB055222	240 656
GL148	Wild boar	URYZ	Sichuan, Suifu	D*	AY884685	275 451
GL77	Wild boar	-	Iran: Mazanderon,	D*	AY884638	240 299 322
GL103	Wild - oop	-	Indonesia: Sumatra	D*	AY884661	181 213 300 559
AB053625	Wild boar	-	Taiwan	D*	AB053625	181 240 559
AB053626	Wild boar	-	Taiwan	D*	AB053626	240 266 541 559 638
AB053627	Wild boar	-	Taiwan	D*	AB053627	240 266 541 559 638
AB053623	Wild boar	NEA	South Korea	D*	AB053623	180 213 240 281 305 559
Jdsatsuma28	Domestic	Japan	Japan	D*	AB015076															15636 15838 15850 16468
Awb10	Wild boar	-	Asia	D*	AF136550															15625 15838
D42181	Domestic	Japan	Japan	D*	D42181	247 278 451
D42171	Wild boar	Japan	Japan	D*	D42171	184 240 278 559
AF276936BKSH	Berkshire	Europe	UK	D*	AF276936	240 278 451 480 614
AY232887	pietrain	Europe	-	D*	AY232887	240 278 412 451
AY463062	Tibetan	-	-	D*	AY463062	390
GL932	Wild	-	Taiwan	D*	DQ779417	115 240 451 559 595
GL933	Wild	-	Taiwan	D*	DQ779418	115 213 240 451 559
Saba722	Saba	Mekong	Yunnan, Saba	D2	DQ496682, EF545567	RS	RS	RS	RS	RS		RS	RS	RS	RS	RS	RS	RS	RS	RS	RS	RS
Saba936	Saba	Mekong	Yunnan, Saba	D2	DQ496689		RS
Baoshan142	Baoshan	Mekong	Yunnan, Baoshan	D2	DQ496315	240 442	RS
Baoshan326	Baoshan	Mekong	Yunnan, Baoshan	D2	DQ496323	240 442	RS
Diqz19	Zang	Mekong	Yunnan, Diqing	D2	DQ496399	240 442	RS
Diqz20	Zang	Mekong	Yunnan, Diqing	D2	DQ496401	240 442	RS
Diqz23	Zang	Mekong	Yunnan, Diqing	D2	DQ496404	240 442	RS
India1	Domestic	SA	India	D2	DQ496467	240 442	RS	RS					RS
India2	Domestic	SA	India	D2	DQ496468	240 442	RS
Wbyn365	Wild boar	Mekong	Yunnan	D2	DQ496850, EF545573	583	2065C	3594	RS	RS	RS	RS	RS	RS	RS	11597		14558		RS	RS	6300 14710
Baoshan116	Baoshan	Mekong	Yunnan, Baoshan	D2	DQ496313	559										RS				RS	RS
Baoshan388	Baoshan	Mekong	Yunnan, Baoshan	D2	DQ496325	559														RS
Saba17	Saba	Mekong	Yunnan, Saba	D2	DQ496670	559														RS	RS
Saba18	Saba	Mekong	Yunnan, Saba	D2	DQ496671	559														RS	RS
Saba19	Saba	Mekong	Yunnan, Saba	D2	DQ496672	559														RS	RS
Wbsich325	Wild boar	URYZ	Sichuan	D2	DQ496846	559														RS
Wbsc261	Wild boar	URYZ	Sichuan	D2	DQ496832	559														RS	RS
Wbyn363	Wild boar	Mekong	Yunnan	D2	DQ496856	405 583		RS								RS				RS	RS
Wbyn362	Wild boar	Mekong	Yunnan	D2	DQ496855	405 451		RS								RS				RS	RS
Wbgann2	Wild boar	UMYR	Gansu	D3	DQ496791	281 322 559		RS								RS
Wbshaanx3	Wild boar	UMYR	Shaanxi	D3	DQ496836	281 322 559					RS					RS
Wbdb3	Wild boar	NEA	Dongbei	D3	DQ496764	240 301 639		RS			RS										16468
Wbdb5	Wild boar	NEA	Dongbei	D3	DQ496768	240 301 639					RS										RS
Wbdb7	Wild boar	NEA	Dongbei	D3	DQ496770	240 301 639					RS										RS
Jwld72	Wild boar	Japan	Japan	D3	D42172	240 301
Jwld75	Wild boar	Japan	Japan	D3	D42175	240 301
Jwld77	Wild boar	Japan	Japan	D3	D42177	240 301
JwlM9	Wild boar	Japan	Japan	D3	AB041470	240 301
Mwab066101	Wild boar	NEA	Inner Mongolia	D3	AB066101	240 301
GL237	Wild boar	NEA	South-East Siberia	D3	AY884711	240 301
Jwl56	Wild boar	Japan	Japan	D3	AB015084	240 301 559
JwlM49	Wild boar	Japan	Japan	D3	AB041473	240 301 559
Mwb64	Wild boar	NEA	Mongalia	D3	AB041464	240 301 559
JwlM7	Wild boar	Japan	Japan	D3	AB041469	240 301 451 636C
JwlM12	Wild boar	Japan	Japan	D3	AB041471	240 301 442
JwlT5001	Wild boar	Japan	Japan	D3	AB041476	240 301 389 442
JwlM43	Wild boar	Japan	Japan	D3	AB041472	240 301 387 559
Dian4	Diannanxiao’er	Mekong	Yunnan	D3	DQ496389	240 278 451							7615			11539 11552 11597
Dian5	Diannanxiao’er	Mekong	Yunnan	D3	DQ496390	240 278 451										11539 11552 11597
HUAI175	Huai	MDYZ	Fujian	D3	DQ496449	240 278 451							7540 7615 7676			11539 11552
Mingg20	Mingguang	Mekong	Yunnan	D3	DQ496551	240 278 451										11539 11552
Mingg21	Mingguang	Mekong	Yunnan	D3	DQ496551	240 278 451										11539 11552
Mingg019	Mingguang	Mekong	Yunnan	D3	DQ496579	240 278 451							7615
Mingg101	Mingguang	Mekong	Yunnan	D3	DQ496574	240 278 451
Mingg103	Mingguang	Mekong	Yunnan	D3	DQ496575	240 278 451
VAB053621	Domestic	Mekong	Vietnam	D3	AB053621	240 278 451
Wbhn10	Wild boar	SC	Hainan	D3	DQ496794	240 278 451										11539 11552
Wbhn342	Wild boar	SC	Hainan	D3	DQ496798, EF545572	240 278 451	2065C	3594	4471	RS	RS	RS	7309 7468 7540 7615	8533 8481 8686	10030	11539 11552	RS	14468 14710	15154	15337 15634 15838 15850	RS	1311 +3566T 5393 5435
Wbhn5	Wild boar	SC	Hainan	D3	DQ496810	240 278 451										11539 11552
Wbhn9	Wild boar	SC	Hainan	D3	DQ496814	240 278 451										11539 11552
Wbyn360	Wild boar	Mekong	Yunnan	D3	DQ496853	240 278 451							7615			11539 11552
Wbynjd	Wild boar	Mekong	Yunnan, Jingdong	D3	DQ496861	240 278 451
Wbynjh2	Wild boar	Mekong	Yunnan, Jinghong	D3	DQ496873	240 278 451										11539 11552
Laos17	Domestic	Mekong	Laos	D3	DQ496938	240 278 451
Laos21	Domestic	Mekong	Laos	D3	DQ496941	240 278 451
Wbzhj11	Wild boar	MDYZ	Zhejiang	D3	DQ496888	240 278 451										11539 11552
PNZKK001	Domestic	Europe	New Zealand: North Island	D3	AY884823	240 278 451
PNZKK002	Domestic	Europe	New Zealand	D3	AY884826	240 278 451
PNZKK005	Domestic	Europe	New Zealand :Invercargill	D3	AY884827	240 278 451
PNZKK006	Domestic	Europe	New Zealand :Invercargill	D3	AY884828	240 278 451
PNZKK007	Domestic	Europe	New Zealand :Invercargill	D3	AY884829	240 278 451
PNZKK008	Domestic	Europe	New Zealand :Invercargill	D3	AY884830	240 278 451
PNZKK010	Domestic	Europe	New Zealand :Invercargill	D3	AY884831	240 278 451
LAusFerBon5	Feral	Aus&NZ	Australia :Cuddie Springs,	D3	AY884789	240 278 451
LAusFerBon6	Feral	Aus&NZ	Australia	D3	AY884790	240 278 451
LAusFerBon9	Feral	Aus&NZ	Australia	D3	AY884791	240 278 451
LAusFerBon13	Feral	Aus&NZ	Australia	D3	AY884792	240 278 451
LAusFerBon19	Feral	Aus&NZ	Australia	D3	AY884793	240 278 451
LAusFerBon192	Feral	Aus&NZ	Australia	D3	AY884794	240 278 451
LAusFerBon11	Feral	Aus&NZ	Australia :Cuddie Springs	D3	AY884812	240 278 451
LAusFerBon04	Feral	Aus&NZ	Australia :Cuddie Springs	D3	AY884813	240 278 451
LAusFerBon01	Feral	Aus&NZ	Australia :Cuddie Springs,	D3	AY884814	240 278 451
Indsia2	Domestic	SPI	Indonesia	D3	DQ496473	240 278 451
AM040639	Berkshire	Europe	Taiwan	D3	AM040639	240 278 451
D42185	Domestic	-	-	D3	D42185	240 278 451
MK38	-	Mekong	Viet Nam	D3	DQ779440	240 278 451
LDomLarWhite02	Large White	Europe	Germany	D3	AY884786	240 278 451 559
LW2	Large white	Europe	-	D3	AY232882	240 278 451 559
Dian24	Diannanxiao’er	Mekong	Yunnan	D3	DQ496383	240 278 451 639										11539 11552 11597
Wbynjh12	Wild boar	Mekong	Laos	D3	DQ496865	240 278 451 559										11539 11552
Laos32	Domestic	Mekong	Laos	D3	DQ496949	240 278 451 559										11539 11552
YanxinAF27	Yanxin	-	-	D3	AF276927	240 278 451 559
D42180	Domestic	-	-	D3	D42180	240 278 451 559
Diqz16	Zang	Mekong	Yunnan	D3	DQ496398	240 278 387 451
Diqz6	Zang	Mekong	Yunnan	D3	DQ496408	240 278 387 451										11539 11552			14198RS 15220RS
India3	Domestic	SA	India	D3	DQ496469	240 278 322 451		RS											14198RS 15220RS
India5	Domestic	SA	India	D3	DQ496471	240 278 322 451							7615
Angeln addleback 1	Angeln Saddleback	Europe	Germany	D3	AY463063	240 278 322 451
Baoshan46	Baoshan	Mekong	Yunnan	D3	DQ496326	213 442		RS								11539 11552					16468
Wbvnm509	Wild boar	Mekong	Vietnam	D4	DQ496848	240 451		3099					7559
Wbvnm 07	Wild boar	Mekong	Vietnam	D4	DQ496732, EF545584	240 451	2065C 2340	3099 3594	4471	RS	RS	RS	7559	8581 8344	RS	RS	12241G	14594	15232	15337 15838	RS	1638d +2756A 7559 13550 14710 14955
Wbvnm 08	Wild boar	Mekong	Vietnam	D4	DQ496733	240 451		3099					7559				12241G
Wbfuj4	Wild boar	MDYZ	Fujian	D4	DQ496780	213 240 559										RS
Wbhn343	Wild boar	SC	Hainan	D4	DQ496799,	213 240 299	2065C	3099 3494 3594	4471		6164		7559				12241G		15265 15268	15337 15838		5657 13655A 14710 14682
Dian15	Diannanxiao’er	Mekong	Yunnan	D4	DQ496371	213 240 259 442 451										RS					RS
VAB053607	-	Mekong	Vietnam	D4	AB053607	181 213 451 559
Wb675	Wild boar	Mekong	Yunnan	D4	DQ496741	181 213 451 559
Dian18	Diannanxiao’er	Mekong	Yunnan	D4	DQ496373	24 213 442		3099										14594			RS	14676
Bnh9	-	Mekong	Yunnan	D4	DQ496309	24 181 213 451 559		3099
Dian619	Diannanxiao’er	Mekong	Yunnan	D4	DQ496391	24 181 213 451 559										RS
Dian3	Diannanxiao’er	Mekong	Yunnan	D4	DQ496388	24 181 213 451 559		3099								RS
DianAF69	Diannanxiao’er	Mekong	Yunnan	D4	AF486869	24 181 213 451 559	2065C	3099 3594	4471	RS	3099	RS	7559 7886	8211d 8581	10150 11070	RS	12241G	14646	RS	RS	RS	3568 5417 5516 5409 6262 7886 12760
Laos62	Domestic	Mekong	Laos	D4	DQ496715	24 181 213 451 559							7559			RS
Laos93	Domestic	Mekong	Laos	D4	DQ496727	24 181 213 451 559										RS
Dian01	Diannanxiao’er	Mekong	Yunnan	D4	DQ496365	24 181 213 442										11597
Dian14	Diannanxiao’er	Mekong	Yunnan	D4	DQ496368	24 181 213 442										11432RS
Dian17	Diannanxiao’er	Mekong	Yunnan	D4	DQ496372	24 181 213 442							7559			11597						7886
Dian2	Diannanxiao’er	Mekong	Yunnan	D4	DQ496375	24 181 213 442												14594				14676 14789
Dian20	Diannanxiao’er	Mekong	Yunnan	D4	DQ496376	24 181 213 442					RS					11597				15787	RS
Dian25	Diannanxiao’er	Mekong	Yunnan	D4	DQ496384	24 181 213 442										11597					RS
Dian26	Diannanxiao’er	Mekong	Yunnan	D4	DQ496385	24 181 213 442										11597		14594		15787	RS	14676 14789
Wbynjh7	Wild boar	Mekong	Yunnan	D4	DQ496882	24 181 213 442															RS
Bnh5	Diannanxiao’er	Mekong	Yunnan	D4	DQ496305	24 181 213 442 639		3099										14594			RS	14676 14789
Bnh8	Diannanxiao’er	Mekong	Yunnan	D4	DQ496308	24 181 213 442 639															RS
Wbynjh16	Wild boar	Mekong	Yunnan	D4	DQ496869	24 181 213 442 639							7559
Wbynjh17	Wild boar	Mekong	Yunnan	D4	DQ496870	24 181 213 442 639							7559
Laos59	Domestic	Mekong	Laos	D4	DQ496713	24 181 213 240 142															RS
Laos70	Domestic	Mekong	Laos	D4	DQ496718	24 181 213 240 142							7559								RS
Laos86	Domestic	Mekong	Laos	D4	DQ496724	24 181 213 240 142							7559
Laos58	Domestic	Mekong	Laos	D4	DQ496712	142 181 213 240							7559								RS
Wbhn344	Wild boar	SC	Hainan	D4	DQ496800	10 259 451					RS		7559			11597				15685	RS
Wbqlb2	Wild boar	URYZ	Guizhou	D4	DQ496827	275 451							7559			11597				RS	RS
Wbqzy2	Wild boar	URYZ	Guizhou	D4	DQ496831	275 451							7559			11597					RS
Wbhn341	Wild boar	SC	Hainan	D4a	DQ496797	259		3099											15265 15268		RS
Wbhn358	Wild boar	SC	Hainan	D4a	DQ496807	259		3099											15265 15268		RS
Wbhn4	Wild boar	SC	Hainan	D4a	DQ496809	259													15265 15268		RS
Wbhn6	Wild boar	SC	Hainan	D4a	DQ496811	259															RS
Wbhn7	Wild boar	SC	Hainan	D4a	DQ496812	259															RS
Wbhn8	Wild boar	SC	Hainan	D4a	DQ496813	259															RS
Wbhn355	Wild boar	SC	Hainan	D4a	DQ496804	259 559		3099											15265 15268		RS
Wbhn356	Wild boar	SC	Hainan	D4a	DQ496804	259 559		3099											15265 15268		RS
Wbzhj12	Wild boar	MDYZ	Zhengjiang	D4a	DQ496889	259 559													15265 15268		RS
Wbhn1	Wild boar	SC	Hainan	D4a	DQ496793	259 442 559					RS								15265 15268	RS	RS
Wbhn2	Wild boar	SC	Hainan	D4a	DQ496795	259 442 559													15265 15268	RS	RS
Wbhn3	Wild boar	SC	Hainan	D4a	DQ496796	259 442 559													15265 15268	RS	RS
Wbzhj15	Wild boar	MDYZ	Zhengjiang	D4a	DQ496892	147 259 281 442 559													15265 15268	15883
Wbzhj16	Wild boar	MDYZ	Zhengjiang	D4a	DQ496893	147 259 281 442 559													15265 15268	15883
Meishan1	Meishan	MDYZ	Zhejiang	D1*	AB015077															15838	16301
Jdpm208	Ohmini miniature	Japan	Japan	D1*	AB015078															15614 15838 15961	16301
GL146	Wild boar	-	Hunan	D1*	AY884683	500
MIN319	Min	NEA	Northeast China	D1*	DQ496569	500
Wbynjh10	Wild boar	Mekong	Yunnan	D1*	DQ496863	500
Saba1054	Saba	Mekong	Yunnan, Saba	D1*	DQ496662	500
Saba756	Saba	Mekong	Yunnan, Saba	D1*	DQ496684	500										11432			RS
Dian219	Diannanxiao’er	Mekong	Yunnan	D1*	DQ496380	500										11432		RS	RS
Dian232	Diannanxiao’er	Mekong	Yunnan	D1*	DQ496382	500										11432		RS	RS
Dian291	Diannanxiao’er	Mekong	Yunnan	D1*	DQ496387	500										11432		RS	RS
Dian117	Diannanxiao’er	Mekong	Yunnan	D1*	DQ496366	500										11432		RS	RS
Dian144	Diannanxiao’er	Mekong	Yunnan	D1*	DQ496369	500										11432		RS	RS
Dian146	Diannanxiao’er	Mekong	Yunnan	D1*	DQ496370	500										11432		RS	RS
Dian212	Diannanxiao’er	Mekong	Yunnan	D1*	DQ496378	500										11432		RS	RS
Dian218	Diannanxiao’er	Mekong	Yunnan	D1*	DQ496379	500										11432		RS	RS
Min25	Min	NEA	Northeast China	D1*	DQ496564	500										11432			RS
Min06	Min	NEA	Northeast China	D1*	DQ496555	500										11432			RS
Min16	Min	NEA	Northeast China	D1*	DQ496561	500										11432			RS
Min07	Min	NEA	Northeast China	D1*	DQ496556	500										11432		14205	RS
Min316	Min	NEA	Northeast China	D1*	DQ496566	500										11432		14205 14500	RS
Chalu222	Chalu222	MDYZ	Zhejiang	D1*	DQ496331	500
Lep61	Leping	MDYZ	Jiangxi	D1*	DQ496537	500
Wbzhj3	Wild boar	MDYZ	Zhejiang	D1*	DQ496897	500										11432		14205 14500			16301 7955
Wbynjh20	Wild boar	Mekong	Yunnan	D1*	DQ496874	500										11432		RS
Gottingen minipig 1	Gottingen minipig	Europe	German	D1*	AY463067	500
MK01	-	Mekong	Viet Nam	D1*	DQ779438	500
Ms1	Meishan	MDYZ	Zhejiang	D1*	AY230888	181 300 459 461 500 559
Ms2	Meishan	MDYZ	Zhejiang	D1*	AY230889	181 300 459 461 500 559
ErhL65	Erhualian	MDYZ	Zhejiang	D1*	DQ496419	28 181 300 442 500 559										11432		RS
ErhL62	Erhualian	MDYZ	Zhejiang	D1*	DQ496416	28 181 300 442 500 559										11432
ErhL63	Erhualian	MDYZ	Zhejiang	D1*	DQ496417	28 181 300 442 500 559										11432		RS
ErhL64	Erhualian	MDYZ	Zhejiang	D1*	DQ496418	28 181 300 442 500 559										11432		RS
VAB053611	Wild boar	Mekong	Vietnam	D1*	AB053611	180 213 239 240 442 500 559
AY230825	Erhualian	MDYZ	-	D1*	AY230825	162 236 240 458A 500
AF276922	Erhualian	MDYZ	-	D1*	AF276922	162 240 458A 500
AY230818	Erhualian	MDYZ	-	D1*	AY230818	162 240 458A 500
AY230824	Erhualian	MDYZ	-	D1*	AY230824	162 240 458A 500 636C
AY230826	Erhualian	MDYZ	-	D1*	AY230826	162 240 458A 500 611 636C
AY230827	Meishan	MDYZ	-	D1*	AY230827	162 240 442 443 500
AY230821	Meishan	MDYZ	-	D1*	AY230821	152 240 293 442 443 500 574
Saba978	Saba	Mekong	Yunnan, Saba	D1*	DQ496690	49 388 500
VAB053614	Domestic	Mekong	Vietnam	D1*	AB053614	278 500
Laos45	Domestic	Mekong	Laos	D1*	DQ496956	278 500												14500 14205
AM040649	Meishan	MDYZ	Zhejiang	D1*	AM040649	278 500
MK25	Sus scrofa	Mekong	Vietnam	D1*	DQ779439	278 500
Bihu202	Bihu	MDYZ	Zhejiang	D1*	DQ496277	240 500										11432		RS	RS
Bihu200	Bihu	MDYZ	Zhejiang	D1*	DQ496275	240 500										11432		RS	RS
Bihu203	Bihu	MDYZ	Zhejiang	D1*	DQ496278	240 500										11432		RS	RS
Bnh6	-	Mekong	Yunnan	D1*	DQ496306	240 500										11432
Erhl59	Erhualian	MDYZ	Zhejiang	D1*	DQ496413	240 500										11432		RS
Erhl60	Erhualian	MDYZ	Zhejiang	D1*	DQ496414	240 500										11432		RS
Erhl67	Erhualian	MDYZ	Zhejiang	D1*	DQ496421	240 500										11432		RS
Erhl68	Erhualian	MDYZ	Zhejiang	D1*	DQ496422	240 500										11432		RS
Jiaxh236	Jiaxinghei	MDYZ	Zhejiang	D1*	DQ496487	240 500										11432 11552
Qp2060	Qingping	MDYZ	Hubei	D1*	DQ496627	240 500										11432		RS
Qp6104	Qingping	MDYZ	Hubei	D1*	DQ496637	240 500										11432		RS
Shxh74	Shengxianhua	MDYZ	Zhejiang	D1*	DQ496705	240 500										11432		RS
Shxh76	Shengxianhua	MDYZ	Zhejiang	D1*	DQ496707	240 500										11432		RS
Laos90	Domestic	Mekong	Laos	D1*	DQ496725	240 500												RS
Wbjx2b	Wild boar	MDYZ	Jiangxi	D1*	DQ496816	240 500										11432		RS	15257		16301
Wbynjh1	Wild boar	Mekong	Yunnan	D1*	DQ496862	240 500										11432		RS
Wbynjh6	Wild boar	Mekong	Yunnan	D1*	DQ496881	240 500										11432		RS
Wbynjh8	Wild boar	Mekong	Yunnan	D1*	DQ496883	240 500										11432		RS
Wbynjh9	Wild boar	Mekong	Yunnan	D1*	DQ496884	240 500										11432		RS
Wbynjh18	Wild boar	Mekong	Yunnan	D1*	DQ496871	240 500										11432		RS
Wblaos1	Wild boar	Mekong	Laos	D1*	DQ496820	240 500										11432		RS
Wei18	Wei	MDYZ	Anhui	D1*	DQ496923	240 500										11432 11552
Yush1612	Yushan	MDYZ	Jiangxi	D1*	DQ496987	240 500										11432		RS
Yush5128	Yushan	MDYZ	Jiangxi	D1*	DQ496988	240 500										11432
Yuj217	Yujiang	MDYZ	Jiangxi	D1*	DQ496992	240 500												RS
Yuj211	Yujiang	MDYZ	Jiangxi	D1*	DQ496991	240 500												RS
AM040650	Meishan	MDYZ	-	D1*	AM040650	240 500
AM040651	Meishan	MDYZ	-	D1*	AM040651	240 500
AM040652	Meishan	MDYZ	-	D1*	AM040652	240 500
Tibetan 1	Tibetan	-	-	D1*	AY486116	240 500
Wbfujdh9	Wild boar	MDYZ	Fujian	D1*	DQ496787	240 500 559										11432		RS
AB059650	Berkshire	Europe	Europe	D1*	AB059650	240 500 559
Wbynjh13	Wild boar	Mekong	Yunnan	D1*	DQ496783	240 500 559
Aba11	Aba	URYR	Sichuan	D1*	DQ496252	240 278 389 500 559										11432		RS
Aba33	Aba	URYR	Sichuan	D1*	DQ496269	213 500
Wbzhj4	Wild boar	MDYZ	Zhejiang	D1*	DQ496898	213 500										11432		14205 14500	RS
Mingg22	Mingguang	Mekong	Yunnan	D1*	DQ496553	151 500												RS	15255
Mingg246	Mingguang	Mekong	Yunnan	D1*	DQ496580	151 500												RS	RS
Yushan364	Yushan	MDYZ	Jiangxi	D1*	DQ496998	240 412 500										11432		RS	RS
Bnh7	-	Mekong	Yunnan	D1*	DQ496307	442 500										11432
ME20	-	Mekong	Viet Nam	D1*	DQ779447	204 240 442 500
GL72	Wild	Japan	Japan: Honshu	D1*	AY884634	240 278 500 559												RS
Ganzhongnan Spotted 2	Ganzhongnan Spotted	MDYZ	Jiangxi	D1*	AY486115	57 240 278 500
GL231	Wild	-	Taiwan	D1*	AY884706	240 266 500 559 638
D42178	Wild boar	Japan	Japan	D1*	D42178	157 240 305 500
D42174	Wild boar	Japan	Japan	D1*	D42174	157 240 259 305 500
GL939	-	NEA	North Korea	D1*	DQ779422	180 240 301 500
Baoshan014	Baoshan	Mekong	Yunnan, Baoshan	D1b	DQ496310	404 500
Baoshan22	Baoshan	Mekong	Yunnan, Baoshan	D1b	DQ496320	404 500
Gaop322	Gaopo	URYZ	Guizhou	D1b	DQ496438	404 500								9372		11432
Gaop320	Gaopo	URYZ	Guizhou	D1b	DQ496436	404 500
Jds29	domestic	Japan	Japan	D1b	AB015091	404 500
Jiaxh231	Jiaxinghei	MDYZ	Zhejiang	D1b	DQ496483	404 500
Qxp2	Xiang	URYZ	Guizhou	D1b	DQ496640	404 500
Qxp5	Xiang	URYZ	Guizhou	D1b	DQ496642	404 500								9372
Shg184	Mengshan	MDYZ	Jiangxi	D1b	DQ496695, EF545575	404 500	2065C 2374	3434 3594	4471 4591	RS	RS	RS	RS	8581 9372	11000	11432	12064	RS	RS	15337 15838 15850	16301 16317	13472
ShgA3	Mengshan	MDYZ	Jiangxi	D1b	DQ496701	404 500								9372
Laos54	Domestic	Mekong	Laos	D1b	DQ496710	404 500								9372		11432
Laos57	Domestic	Mekong	Laos	D1b	DQ496711	404 500								9372		11432
Laos65	Domestic	Mekong	Laos	D1b	DQ496716	404 500								9372		11432
Laos75	Domestic	Mekong	Laos	D1b	DQ496720	404 500								9372		11432
Laos76	Domestic	Mekong	Laos	D1b	DQ496721	404 500								9372		11432
Laos81	Domestic	Mekong	Laos	D1b	DQ496723	404 500								9372		11432
VAB053609	Domestic	Mekong	Vietnam	D1b	AB053609	404 500
VAB053612	Domestic	Mekong	Vietnam	D1b	AB053612	404 500
VAB053613	Domestic	Mekong	Vietnam	D1b	AB053613	404 500
Wbynjh5	Wild boar	Mekong	Yunnan	D1b	DQ496880	404 500								9372
Wbynjh14	Wild boar	Mekong	Yunnan	D1b	DQ496867	404 500								9372		11432
Laos11	Domestic	Mekong	Laos	D1b	DQ496933	404 500								9372
Laos12	Domestic	Mekong	Laos	D1b	DQ496934	404 500								9372
Laos13	Domestic	Mekong	Laos	D1b	DQ496935	404 500								9372
Laos14	Domestic	Mekong	Laos	D1b	DQ496936	404 500								9372
Laos16	Domestic	Mekong	Laos	D1b	DQ496937	404 500								9372
Laos19	Domestic	Mekong	Laos	D1b	DQ496940	404 500								9372
Laos23	Domestic	Mekong	Laos	D1b	DQ496943	404 500								9372
Laos24	Domestic	Mekong	Laos	D1b	DQ496944	404 500								9372
Laos29	Domestic	Mekong	Laos	D1b	DQ496947	404 500								9372
Laos31	Domestic	Mekong	Laos	D1b	DQ496948	404 500								9372
Laos37	Domestic	Mekong	Laos	D1b	DQ496951	404 500								9372
Laos41	Domestic	Mekong	Laos	D1b	DQ496952	404 500								9372
Laos42	Domestic	Mekong	Laos	D1b	DQ496953	404 500								9372
Laos43	Domestic	Mekong	Laos	D1b	DQ496954	404 500								9372
Laos48	Domestic	Mekong	Laos	D1b	DQ496959	404 500								9372
Laos8	Domestic	Mekong	Laos	D1b	DQ496963	404 500								9372
Laos1	Domestic	Mekong	Laos	D1b	DQ496932	404 500								9372
PNZKK004	Domestic	Europe	New Zealand	D1b	AY884824	404 500
PNZKK009	Domestic	Europe	New Zealand	D1b	AY884825	404 500
AY463076	Kune Kune	Europe	New Zealand	D1b	AY463076	404 500
GL139	Feral	-	Rota island	D1b	AY884677	404 500
Tanna-D	Kapia	SPI	Vanuatu	D1b	DQ994639	404 500
Tanna-P	Dwarf	SPI	Vanuatu	D1b	DQ994651	404 500
Tanna-U	Kapia	SPI	Vanuatu	D1b	DQ994656	404 500
Sus scrofa GL675	Sus scrofa	SPI	Philippines	D1b	DQ779387	404 500
Sus scrofa GL676	Sus scrofa	SPI	Philippines	D1b	DQ779388	404 500
Sus scrofa Epi2	Domestic	SPI	Vanuatu	D1b	DQ994636	404 500
GL232	Wild-metdon	NEA	Amoy	D1b	AY884707	404 500
GL243	Domestic	Europe	USA	D1b	AY884715	404 500
LDomLandrace13	Landrace	Europe	France	D1b	AY884760	404 500
LDomUKTamworth01	Domestic	Europe	Tamworth	D1b	AY884767	404 500
LDomFranceCreole01	Domestic	Europe	France	D1b	AY884779	404 500
MJ01	Domestic	Europe	Manchado Jabugo	D1b	AY884782	404 500
LDomLarWhite07	Large White	Europe	UK	D1b	AY884785	404 500
Gottingen minipig 2	Gottingen minipig	Europe	Germany	D1b	AY463068	404 500
AM040633	Yorkshire	Europe	-	D1b	AM040633	404 500
AM040634	Yorkshire	Europe	-	D1b	AM040634	404 500
AM040635	Yorkshire	Europe	-	D1b	AM040635	404 500
AM040636	Yorkshire	Europe	-	D1b	AM040636	404 500
AM040637	Yorkshire	Europe	-	D1b	AM040637	404 500
AM040638	Yorkshire	Europe	-	D1b	AM040638	404 500
LW1	Large white	Europe	-	D1b	AY232882	404 500
AY232890	Spotted Black Jabugo	Europe	-	D1b	AY232890	404 500
GL230	Feral	-	India: Andaman Island	D1b	AY884705	305 404 500
GAOP321	Gaopo	URYZ	Guizhou	D1b	DQ496437	240 404 500								9372		11432
Laos78	Domestic	Mekong	Laos	D1b	DQ496722	240 404 500								9372		11432
Laos92	Domestic	Mekong	Laos	D1b	DQ496726	240 404 500
clone 195	-	Mekong	Vietnam: hanoi	D1b	AB053615	240 404 500
Laos18	Domestic	Mekong	Laos	D1b	DQ496939	240 404 500								9372
Laos22	Domestic	Mekong	Laos	D1b	DQ496942	240 404 500								9372
Laos44	Domestic	Mekong	Laos	D1b	DQ496955	240 404 500								9372
Laos46	Domestic	Mekong	Laos	D1b	DQ496957	240 404 500								9372
Laos50	Domestic	Mekong	Laos	D1b	DQ496960	240 404 500								9372
Laos7	Domestic	Mekong	Laos	D1b	DQ496962	240 404 500								9372
Baoshan044	Baoshan	Mekong	Yunnan, Baoshan	D1b	DQ496311	240 404 500
Baoshan092	Baoshan	Mekong	Yunnan, Baoshan	D1b	DQ496312	240 404 500
FUG02	Fugong	Mekong	Yunnan	D1b	DQ496423	240 404 500
Saba22	Saba	Mekong	Yunnan, Saba	D1b	DQ496674	240 404 500								9372				RS
Saba23	Saba	Mekong	Yunnan, Saba	D1b	DQ496675	240 404 500								9372				RS
ME03	-	Mekong	Viet Nam	D1b	DQ779446	240 404 500
AY486118	Xiang	URYZ	Guizhou	D1b	AY486118	240 284 404 500
Diq26nd	Zang	Mekong	Yunnan	D1b	DQ496392	213 278 404 500										11432		RS
Bmx124	Bamaxiang	URYZ	Guangxi: Bama	D1b	DQ496293	180 404 500								9372		11432		RS
Bmx153	Bamaxiang	URYZ	Guangxi: Bama	D1b	DQ496294	180 404 500								9372		11432		RS
Bmx156	Bamaxiang	URYZ	Guangxi: Bama	D1b	DQ496295	180 404 500								9372		11432		RS
Bmx158	Bamaxiang	URYZ	Guangxi: Bama	D1b	DQ496296	180 404 500								9372		11432		RS
Bmx164	Bamaxiang	URYZ	Guangxi: Bama	D1b	DQ496297	180 404 500								9372		11432		RS
Bmx188	Bamaxiang	URYZ	Guangxi: Bama	D1b	DQ496298	180 404 500								9372		11432		RS
Bmx208	Bamaxiang	URYZ	Guangxi: Bama	D1b	DQ496299	180 404 500								9372		11432		RS
Bmx22	Bamaxiang	URYZ	Guangxi: Bama	D1b	DQ496300	180 404 500								9372		11432		RS
Bmx252	Bamaxiang	URYZ	Guangxi: Bama	D1b	DQ496301	180 404 500								9372		11432		RS
Bmx273	Bamaxiang	URYZ	Guangxi: Bama	D1b	DQ496302	180 404 500								9372		11432		RS
AY463075	Large Black	Europe	Australia	D1b	AY463075	180 404 500
Saba800	Saba	Mekong	Yunnan, Saba	D1b	DQ496685	180 404 500 559								9372		11432
Saba802	Saba	Mekong	Yunnan, Saba	D1b	DQ496686	180 404 500 559
Saba806	Saba	Mekong	Yunnan, Saba	D1b	DQ496687	180 404 500 559
Tanna-M	Dwarf	SPI	Vanuatu	D1b	DQ994648	180 404 500 559	Tanna-M	DQ994648	Tanna-M	DQ994648	Tanna-M	DQ994648	Tanna-M	DQ994648	Tanna-M	DQ994648	Tanna-M	DQ994648	Tanna-M	DQ994648	Tanna-M	DQ994648	Tanna-M	DQ994648	Tanna-M	DQ994648	Tanna-M	DQ994648	Tanna-M	DQ994648	Tanna-M	DQ994648	Tanna-M	DQ994648	Tanna-M	DQ994648	Tanna-M	DQ994648	Tanna-M	DQ994648	Tanna-M	DQ994648	Tanna-M	DQ994648	Tanna-M	DQ994648	Tanna-M	DQ994648	Tanna-M
Diqz7	Zang	Mekong	Yunnan, Diqing	D1b	DQ496409, EF545576	404 500 559	2065C 2374	3357 3434 3594	4471	RS	RS	RS	7151	8581 8935 9372	10466	11432	12064	RS	RS	15337 15838	16301	13472
Baoshan166	Baoshan	Mekong	Yunnan, Baoshan	D1b	DQ496317	157 404 500 559								9372
Diqz3	Zang	Mekong	Yunnan, Diqing	D1b	DQ496405	157 404 500 559										11432
VAB053620	-	Mekong	Vietnam	D1b	AB053620	301 321 404 500 559
ErhlAF486861	Erhualian	MDYZ	Zhejiang	D1c1a	AF486861	181 240 300 442 500 559	2065C 2374	3594	4471	RS	RS	RS	RS	RS	9699	11432	12064	14507	RS	15337 15838	16301
ErhL61	Erhualian	MDYZ	Zhejiang	D1c1a	DQ496415	181 300 442 500 559										11432
Jzh02	Jiaozhouhei	DRYR	Shandong	D1c1a	DQ496498	181 300 442 500 559										11432
Wei08	Wei	MDYZ	Anhui	D1c1a	DQ496916	181 300 442 500 559												RS
Wei104	Wei	MDYZ	Anhui	D1c1a	DQ496920	181 300 442 500 559												RS		15337 15838
Wei33	Wei	MDYZ	Anhui	D1c1a	DQ496926	181 300 442 500 559												RS
Yimh41	Yimenghei	DRYR	Shandong	D1c1a	DQ496979	181 300 442 500 559												RS				7955=RS
Yimh42	Yimenghei	DRYR	Shandong	D1c1a	DQ496980, EF545589	181 300 442 500 559	2065C 2374	3048 3594	4471	RS	RS	RS	RS	8581	9699 10493	11432	12064	RS	RS	15337 15838	16301
Yimh44	Yimenghei	DRYR	Shandong	D1c1a	DQ496981	181 300 442 500 559												RS
Yimh48	Yimenghei	DRYR	Shandong	D1c1a	DQ496983	181 300 442 500 559												RS
Yush5148	Yushan	MDYZ	Jiangxi	D1c1a	DQ496989	181 300 442 500 559
Yush1378	Yushan	MDYZ	Jiangxi	D1c1a	DQ496994	181 300 442 500 559										11432
LDomMeishan02	Chinese Meishan	Europe	UK	D1c1a	AY884771	181 300 442 500 559
Aba10	Aba	UMYR	Sichuan, Aba	D1c1b	DQ496251	278 442 500										11432				15614		4558
Yimh37	Yimenghei	DRYR	Shandong	D1c1b	DQ496978	278 442 500										11432				15614		4558
Yimh46	Yimenghei	DRYR	Shandong	D1c1b	DQ496982	278 442 500										11432				15614		4558
Yimh49	Yimenghei	DRYR	Shandong	D1c1b	DQ496984	278 442 500										11432				15614		4558
YmhAF486868	Yimenghei	DRYR	Shandong	D1c1b	AF486868	278 442 500	2065C 2374	3594	4471	RS	RS	RS	7534	9047G	9699		12064	RS	RS	15337 15614 15838	16301	4558 6261d 9424 9902 +14089A
Rch30	Rongchang	UMYR	Sichuan	D1c1b	DQ496651	500 559 639									9699	11432				15337 15614 15838	16301
Aba13	Aba	UMYR	Sichuan, Aba	D1c1b	DQ496254	442 500										11432				15614
Aba5	Aba	UMYR	Sichuan, Aba	D1c1b	DQ496270	442 500										11432				15614
Aba7	Aba	UMYR	Sichuan, Aba	D1c1b	DQ496271	442 500										11432				15614
Aba9	Aba	UMYR	Sichuan, Aba	D1c1b	DQ496272	442 500										11432				15614
Dian13	Diannanxiao’er	Mekong	Yunnan	D1c1b	DQ496367	442 500										11432		14205
Huzu02	Huzu	UMYR	Northwest China	D1c1b	DQ496453, EF545587	442 500	2065C 2374	3594	4471	RS	RS	RS	7534	RS	9699	11432	12064	14351	RS	15337 15614 15838	16301 16308d	1175 4558 9902
Saba998	Saba	Mekong	Yunnan, Saba	D1c1b	DQ496692	442 500										11432
Saba200	Saba	Mekong	Yunnan, Saba	D1c1b	DQ496673	442 500										11432
Laos69	Domestic	Mekong	Laos	D1c1b	DQ496717	442 500										11432
VAB053608	Domestic	Mekong	Vietnam	D1c1b	AB053608	442 500
Wbynjh4	Wild boar	Mekong	Yunnan	D1c1b	DQ496879	442 500										11432
Lep725	Lepinghua	MDYZ	Jiangxi	D1c1b	DQ496538	442 500										11432		RS
Wbynjh19	Wild boar	Mekong	Yunnan	D1c2	DQ496872	240 442 500												RS
Put157	Putian	MDYZ	Fujian	D1c2	DQ496601	240 442 500										11432		RS
Put158	Putian	MDYZ	Fujian	D1c2	DQ496602	240 442 500										11432		RS
LANT307	Lantang	SC	Guangdong	D1c2	DQ496528	240 442 500										11432		RS
Lant24303	Lantang	SC	Guangdong	D1c2	DQ496514	240 442 500										11432		RS
Lant24304	Lantang	SC	Guangdong	D1c2	DQ496515	240 442 500										11432		RS
Lant24310	Lantang	SC	Guangdong	D1c2	DQ496521	240 442 500										11432		RS
Lant24311	Lantang	SC	Guangdong	D1c2	DQ496522	240 442 500										11432		RS
Lant24319	Lantang	SC	Guangdong	D1c2	DQ496527	240 442 500										11432		RS
AF276929	Neijiang	URYZ	Sichuan	D1c2	AF276929	240 442 500
WzshAF486867	Wuzhishang	SC	Hainan	D1c2	AF486867	240 442 500	2065C 2374	3594	3971 4471	RS	RS	RS	RS	9136	RS	11432	12064	RS	RS	15337 15838 15850 15886	16301	6261d
PotbAB79	Potbel	Mekong	Vietnam	D1c2	AB041479	442 500 559
Potbel	Potbel	Mekong	Vietnam	D1c2	DQ496597	442 500 559			3971					9136		11432		RS		15337 15838 15850 15886	16301
Lant308	Lantang	SC	Guangdong	D1c2	DQ496529	300 442 500			3971					9136		11432		RS		15337 15838 15850 15886	16301
Saba01	Saba	Mekong	Yunnan	D1c3	DQ496655, EF545574	305 442 500	2065C 2374	3594	4471	4831 5188	RS	RS	RS	8814	RS	11432	12064	RS	RS	15337 15838	16301	5417
Saba02	Saba	Mekong	Yunnan	D1c3	DQ496656	305 442 500										11432		RS			16301
Saba07	Saba	Mekong	Yunnan	D1c3	DQ496660	305 442 500										11432		RS			16301
Saba24	Saba	Mekong	Yunnan	D1c3	DQ496676	305 442 500										11432		RS			16301
Saba25	Saba	Mekong	Yunnan	D1c3	DQ496677	305 442 500										11432		RS			16301
Saba27	Saba	Mekong	Yunnan	D1c3	DQ496679	305 442 500										11432		RS			16301
Saba29	Saba	Mekong	Yunnan	D1c3	DQ496680	305 442 500										11432		RS			16301
Wbfj349	Wild boar	MDYZ	Fujian	D1d	DQ496777, EF545569	240 500	2065C 3474 1906	3594	4471 4228	RS	RS	RS	RS	8860 8932	10161	11432	12064 12331	RS	RS	15337 15485 15838	16301 16511	4228
ZAF486856	Zang	-	-	D1d	AF486856	240 500	2065C 3474 1906	3594	4471	RS	6179	6829	7138	8860 9132	RS	11432	12064 12313	RS	RS	15337 15485 15838	16291 16301 16308d	2182
Wbzhjtzh	Wild boar	MDYZ	Taizhou, Zhejiang	D1d	DQ496910	278 500								8860		11432		RS		15485
Bihu206	Bihu	MDYZ	Zhejiang	D1d	DQ496279	240 451 500												RS			16301
Bihu207	Bihu	MDYZ	Zhejiang	D1d	DQ496280	240 451 500								8860		11432		RS		15485	16301
AF276928	Gandonghei	-	-	D1d	AF276928	57 240 451 500
Wbfujdh13	Wild boar	MDYZ	Fujian	D1d	DQ496783	240 442 500 559								8860		11432		RS		15485
Put154	Putian	MDYZ	Fujiang	D1d	DQ496598	322 500 639								8860		11432				15485
Shg57	Mengshan	MDYZ	Jiangxi	D1e	DQ496697	240 300 500								8135		11432		RS			16301
Shg155	Mengshan	MDYZ	Jiangxi	D1e	DQ496694	240 300 500								8135		11432		RS			16301
AY463092	Feral	Aus&NZ	Australia	D1e	AY463092	240 300 500
AY463093	Feral	Aus&NZ	Australia	D1e	AY463093	240 300 500 559
GL83	Wild - metdom	Mekong	India: Assam	D1e	AY884643	240 300 500 559
Dahb24371	Dahuabai	SC	Guangdong	D1e	DQ496339	240 300 500 559										11432
Dahb24372	Dahuabai	SC	Guangdong	D1e	DQ496340	240 300 500 559										11432
Dahb24373	Dahuabai	SC	Guangdong	D1e	DQ496341	240 300 500 559										11432
Dahb24374	Dahuabai	SC	Guangdong	D1e	DQ496342	240 300 500 559										11432
DahbAF486870	Dahuabai	SC	Guangdong	D1e	AF486870	240 300 500 559	2065C 2374	3594	4471	RS	RS	RS	RS	8135	11014A	11432	12064	RS	RS	15337 15838	16301	12782
Huai173	Huai	MDYZ	Fujian	D1e	DQ496447	240 300 500 559								8135	11014A
Huai174	Huai	MDYZ	Fujian	D1e	DQ496448	240 300 500 559								8135	11014A
Huai178	Huai	MDYZ	Fujian	D1e	DQ496450	240 300 500 559								8135	11014A			RS
Lant24301	Lantang	SC	Guangdong	D1e	DQ496512	240 300 500 559								8135	11014A			RS
Lant24302	Lantang	SC	Guangdong	D1e	DQ496513	240 300 500 559												RS
Lant24305	Lantang	SC	Guangdong	D1e	DQ496516	240 300 500 559
Lant24306	Lantang	SC	Guangdong	D1e	DQ496517	240 300 500 559
Lant24307	Lantang	SC	Guangdong	D1e	DQ496518	240 300 500 559
Lant24308	Lantang	SC	Guangdong	D1e	DQ496519	240 300 500 559
Lant24309	Lantang	SC	Guangdong	D1e	DQ496520	240 300 500 559
Lant24312	Lantang	SC	Guangdong	D1e	DQ496523	240 300 500 559												RS
Lant24314	Lantang	SC	Guangdong	D1e	DQ496524	240 300 500 559
Lant24315	Lantang	SC	Guangdong	D1e	DQ496525	240 300 500 559
Lant24316	Lantang	SC	Guangdong	D1e	DQ496526	240 300 500 559
LANT309	Lantang	SC	Guangdong	D1e	DQ496530	240 300 500 559
MoncAB80	-	-	-	D1e	AB041480	240 300 500 559
NxAF486857	Ningxiang	MDYZ	Hunan	D1e	AF486857	240 300 500 559	2065C 2374	3594	4471	RS	RS	RS	RS	8135 8698	11014A	11432	12064	RS	RS	15337 15838	16301 16308d	1391 7843 14594
PUT155	Putian	MDYZ	Fujian	D1e	DQ496599	240 300 500 559								8135	11014A			RS
Qxp6	Xiang	URYZ	Guizhou	D1e	DQ496643	240 300 500 559								8135	11014A			RS
VAB053616	Domestic	Mekong	Vietnam	D1e	AB053616	240 300 500 559
Wbfj348	Wild boar	MDYZ	Fujian	D1e	DQ496776, EF545570	240 300 500 559	2065C 2374	3594	4471	RS	RS	RS	RS	8135	11014A	11432	12064	RS	RS	15337 15838	16301 16308d
YUJ209	Yujiang	MDYZ	Jiangxi	D1e	DQ496990	240 300 500 559									11014A			RS
Laos95	Domestic	Mekong	Laos	D1e	DQ496728	240 300 500 559										11432		RS
GL923	-	SA	Sri Lanka	D1e	DQ779414	240 300 500 559
Malo10	Domestic	SPI	Vanuatu	D1e	DQ994625	240 300 500 559
Malo11	-	SPI	Vanuatu	D1e	DQ994626	240 300 500 559
CO01	-	Mekong	Vietnam	D1e	DQ779442	240 300 500 559
ME30	-	Mekong	Vietnam	D1e	DQ779448	240 300 500 559
Wbdb2	Wild boar	NEA	Northeast China	D1f	DQ496753	299 240 500									10354						16301
Wbdb6	Wild boar	NEA	Northeast China	D1f	DQ496769, EF545580	299 240 500	2065C 2374	3594	4471	RS	RS	RS	RS	RS	10354	11432	12064	RS	RS	15337 15838	16301	13202
Wbdb8	Wild boar	NEA	Northeast China	D1f	DQ496771	299 240 500
Wbdb9	Wild boar	NEA	Northeast China	D1f	DQ496772	299 240 500
Wbmglio65	Wild boar	NEA	Northeast China	D1f	AB041465	299 240 500 559
Wbdb10	Wild boar	NEA	Northeast China	D1f	DQ496744	240 299 451 500									10354	11432		RS			16301
Wbxxal	Wild boar	NEA	Xiaoxing’anlin, China	D1f	AB041466	240 299 451 500
GL191	Wild boar	NEA	Vladivostock	D1f	AY884691	240 299 500 619
GL192	Wild boar	NEA	Vladivostock	D1f	AY884692	240 299 500 619
GANZI06	Zang	URYZ	Sichuan, Ganzi	D1g	DQ496428	293 500 559										11432					16301
Ganzi11	Zang	URYZ	Sichuan, Ganzi	D1g	DQ496433	293 500 559									10810	11432					16301
Aba24	Aba	UMYR	Sichuan	D1g	DQ496260	240 500 559										11432
Huzu4	Huzu	UMYR	Northwest China	D1g	DQ496466, EF545588	240 500 559	2065C 2374	3594	4471	4831	RS	RS	RS	RS	10810	11432	12064	RS	RS	15337 15838	16301
Huzu13nd	Huzu	UMYR	Northwest China	D1g	DQ496460	240 500 559										11432		RS			16301
Huzu14nd	Huzu	UMYR	Northwest China	D1g	DQ496461	240 500 559										11432		RS			16301
Huzu11	Huzu	UMYR	Northwest China	D1g	DQ496459	240 500 559										11432					16301
Aba15	Aba	UMYR	Sichuan, Aba	D1h	DQ496255, EF545578	278 240 389 500 559	2065C 2374	3594	4471	RS	RS	RS	RS	RS	RS	11432	12046 12064	RS	RS	15337 15838	16301 16308d	9788 13399 14862
Dian19	Diannanxiao’er	Mekong	Yunnan	D1h	DQ496374	278 240 389 500 559										11432		RS
Dian29	Diannanxiao’er	Mekong	Yunnan	D1h	DQ496386	278 240 389 500 559										11432		RS
Wbyj2	Wild boar	Mekong	Yunnan	D1h	DQ496851	259 240 500										11432		RS				9788 14862
Wei06	Wei	MDYZ	Anhui	D1h	DQ496915	213 240 500										11432					16301	9788 14862
Wbyn364	Wild boar	Mekong	Yunnan	D1h	DQ496857	451										11432		RS		15721=RS
Wbyn361	Wild boar	Mekong	Yunnan	D1h	DQ496854	451	2374									11432	12064	14558			16301	11856 14862
Wbjx4b	Wild boar	MDYZ	Jiangxi	D1i	DQ496818, EF545579	500	2065C 2374	3594	4471	RS	RS	6539	7289	8701 8774	10243	11414 11432	12064	RS	RS	15337 15838	16301	6539 7289 8701 8774 11414 12892
Wbqzy1	Wild boar	URYZ	Guizhou	D1i	DQ496830	500 656									10243	11432					16301
Wbzhj7	Wild boar	MDYZ	Zhejiang	D1i	DQ496899	500 656									10243	11432					16301
Qxp1	Xiang	URYZ	Guizhou	D1i	DQ496639	389 500										11432					16301
Qxp4	Xiang	URYZ	Guizhou	D1i	DQ496641	389 500										11432
Yahe43	Yahe	URYZ	Sichuan	D1i	DQ496970	389 500									10243	11432
Yahe45	Yahe	URYZ	Sichuan	D1i	DQ496975	389 500										11432
Chh132	Chenghua	URYZ	Sichuan	D1a	DQ496338	500										11432		14198
GANZI13	Zang	URYZ	Sichuan	D1a	DQ496434	500										11432		14198			16301
Saba26	Saba	Mekong	Yunnan	D1a	DQ496678	500										11432		14198			16301
Saba1058	Saba	Mekong	Yunnan	D1a	DQ496663	500										11432		14198
Saba740	Saba	Mekong	Yunnan	D1a	DQ496683	500										11432		14198	RS
Saba856	Saba	Mekong	Yunnan	D1a	DQ496688	500										11432		14198	RS
Qp5023	Qingping	MDYZ	Hubei	D1a	DQ496633	500										11432		14198 14216	RS
Jinh117	Jinhua	MDYZ	Zhejiang	D1a	DQ496488	240 500										11432		14198
Lep972	Leping	MDYZ	Jiangxi	D1a	DQ496540	240 500										11432		14198
NJ34	Neijiang	URYZ	Sichuan	D1a	DQ496591	240 500										11432		14198 14216
Nj12	Neijiang	URYZ	Sichuan	D1a	DQ496583	240 500										11432		14198
Wanh92	Wannanhua	MDYZ	Anhui	D1a*	DQ496737	240 500										11432		14198
Wbqlb1	Wild boar	URYZ	Guizhou	D1a*	DQ496826	240 500										11432		14198
Wei105	Wei	MDYZ	Anhui	D1a*	DQ496921	240 500										11432		14198	RS
Wei106	Wei	MDYZ	Anhui	D1a*	DQ496922	240 500										11432		14198
Wei37nd	Wei	MDYZ	Anhui	D1a*	DQ496928	240 500										11432		14198
YUJ218	Yujiang	MDYZ	Jiangxi	D1a*	DQ496993	240 500										11432		14198
Laos71	Domestic	Mekong	Laos	D1a*	DQ496719	240 500										11432		14198
GL86	Wild - oop	SPI	Malaysia	D1a*	AY884646	500 442
D42183	Domestic	-	-	D1a*	D42183	500 442
Aba29	Aba	URYZ	Sichuan, Aba	D1a	DQ496264	312 500												14198	RS			13873
ABH05	Domestic	-	-	D1a	DQ496273	500 639
Yahe48	Yahe	URYZ	Sichuan	D1a	DQ496973	500 559										11432		14198	RS
Saba09	Saba	Mekong	Yunnan, Saba	D1a	DQ496661	500 559										11432		14198	RS	RS
Saba11	Saba	Mekong	Yunnan, Saba	D1a	DQ496665	500 559										11432		14198	RS
Saba12	Saba	Mekong	Yunnan, Saba	D1a	DQ496666	500 559										11432		14198	RS
Ganzi14	Ganzi	Mekong	Sichuan, Ganzi	D1a	DQ496435	500 559										11432		14198	RS
Wbynjh11	Wild boar	Mekong	Yunnan, Jinghong	D1a	DQ496864	+143A 240 278 500												14198
Wbynjh15	Wild boar	Mekong	Yunnan, Jinghong	D1a	DQ496868	+143A 240 278 500										11432		14198	RS
Wei36nd	Wei	MDYZ	Anhui	D1a	DQ496927	240 278 500										11432		14198	RS
Wei101	Wei	MDYZ	Anhui	D1a	DQ496918	240 278 500										11432		14198	RS
Wei103	Wei	MDYZ	Anhui	D1a	DQ496919	240 278 500										11432		14198	RS
Wei24	Wei	MDYZ	Anhui	D1a	DQ496925	240 278 500										11432		14198	RS
AM040647	Meishan	MDYZ	-	D1a	AM040647	240 278 500
Dahb24375	Dahuabai	SC	Guangdong	D1a*	DQ496343	278 451 473 500										11432		14198	RS
Dahb24376	Dahuabai	SC	Guangdong	D1a*	DQ496344	278 451 473 500										11432		14198	RS
Dahb24377	Dahuabai	SC	Guangdong	D1a*	DQ496345	278 451 473 500	2065C 2374	3594			5753					11432	12064	14198	RS		16301
Dahb24378	Dahuabai	SC	Guangdong	D1a*	DQ496346	278 451 473 500										11432		14198	RS
Dahb24380	Dahuabai	SC	Guangdong	D1a*	DQ496347	278 451 473 500										11432		14198	RS
Dahb24381	Dahuabai	SC	Guangdong	D1a*	DQ496348	278 451 473 500										11432		14198	RS
Dahb24382	Dahuabai	SC	Guangdong	D1a*	DQ496349	278 451 473 500										11432		14198	RS
Dahb24383	Dahuabai	SC	Guangdong	D1a*	DQ496350	278 451 473 500										11432		14198	RS
Dahb24384	Dahuabai	SC	Guangdong	D1a*	DQ496351	278 451 473 500										11432		14198	RS
Dahb24385	Dahuabai	SC	Guangdong	D1a*	DQ496352	278 451 473 500										11432		14198	RS
Dahb24386	Dahuabai	SC	Guangdong	D1a*	DQ496353	278 451 473 500										11432		14198	RS
Dahb24387	Dahuabai	SC	Guangdong	D1a*	DQ496354	278 451 473 500										11432		14198	RS
Dahb24388	Dahuabai	SC	Guangdong	D1a*	DQ496355	278 451 473 500										11432		14198	RS
Dahb24389	Dahuabai	SC	Guangdong	D1a*	DQ496356	278 451 473 500										11432		14198	RS
Dahb24390	Dahuabai	SC	Guangdong	D1a*	DQ496357	278 451 473 500										11432		14198	RS
Dahb312	Dahuabai	SC	Guangdong	D1a*	DQ496364	278 451 473 500										11432		14198	RS
WbVN508	Wild boar	Mekong	Vietnam	D1a*		278 451 473 500													RS
GL47	Feral	SPI	USA: Hawaii, Parker Ranch	D1a*	AY884613	278 451 473 500
LDomLandrace11	Landrace	Europe	UK	D1a*	AY884750	278 451 473 500
LAusFerHair02159	Feral	Aus&NZ	Australia :West coast of Cape York	D1a*	AY884803	278 451 473 500
LAusFerHair02163	Feral	Aus&NZ	Australia :West coast of Cape York,	D1a*	AY884804	278 451 473 500
LAusFerHair02154	Feral	Aus&NZ	Australia :West coast of Cape York	D1a*	AY884810	278 451 473 500
Tanna-F	-	SPI	Vanuatu	D1a*	DQ994641	129 451 500 559 583
Tanna-H	-	SPI	Vanuatu	D1a*	DQ994643	129 451 500 559 583
Tanna-L	-	SPI	Vanuatu	D1a*	DQ994647	129 451 500 559 583
Tanna-N	-	SPI	Vanuatu	D1a*	DQ994649	129 451 500 559 583
Tanna-T	-	SPI	Vanuatu	D1a*	DQ994655	129 451 500 559 583
Tanna-J	-	SPI	Vanuatu	D1a*	DQ994645	129 451 500 559 583
Tanna-Q	-	SPI	Vanuatu	D1a*	DQ994652	129 451 500 559 583
Sus scrofa Epi1 co	-	SPI	Vanuatu	D1a*	DQ994635	129 451 500 559 583
Tanna-G	-	SPI	Vanuatu	D1a*	DQ994642	129 451 500 559 583
Tanna-I	-	SPI	Vanuatu	D1a*	DQ994644	129 451 500 559 583
Tanna-O	-	SPI	Vanuatu	D1a*	DQ994650	129 451 500 559 583
AY463094	Feral	Aus&NZ	Australia	D1a*	AY463094	278 291 451 473 500 593
AM040632	Duroc	Europe	-	D1a*	AM040632	278 451 473 500
D42182	Domestic	-	-	D1a*	D42182	278 451 473 500
Tanna-E	Kapia	SPI	Vanuatu	D1a*	DQ994640	278 451 473 500
GL664	Sus sp. GL	SPI	French Polynesia	D1a*	DQ779377	278 451 473 500
GNX	Guan xiang	-	-	D1a*	AY486117	194 240 278 451 473 500 552
Yushan8556	Yushan	MDYZ	Jiangxi	D1a3	DQ497000	278 500	2065C 2374							9209 9373		11432		14198	RS
Qp442nd	Qingping	MDYZ	Hubei	D1a3	DQ496631, EF545581	240 278 500	2065C 2374	3594	4471	RS	RS	RS	RS	8071 9209	10740 10616	11432		14198	RS	15337 15767 15838	16301	5449
Qp4014	Qingping	MDYZ	Hubei	D1a3	DQ496630, EF545582	180 240 278 500	2065C 2374	3594	4471	RS	RS	RS	RS	8071 9209	10740 10616	11432		14198	RS	15337 15767 15838	16301	5449
Bmei02	Bamei	UMYR	Northwest China	D1a3	DQ496282, EF545583	278 500 559	2065C 2374	3594	4043 4471	RS	RS	RS	RS	8071 9209 9373	10616	11432		14198	RS	15337 15838	16301	14682
BMEI04	Bamei	UMYR	Northwest China	D1a3	DQ496283	278 500 559								9090 9209 9373
BMEI05	Bamei	UMYR	Northwest China	D1a3	DQ496284	278 500 559
BMEI06	Bamei	UMYR	Northwest China	D1a3	DQ496285	278 500 559								9090 9209 9373
BMEI07	Bamei	UMYR	Northwest China	D1a3	DQ496286	278 500 559								9090 9209 9373
BMEI09	Bamei	UMYR	Northwest China	D1a3	DQ496288	278 500 559
BMEI10	Bamei	UMYR	Northwest China	D1a3	DQ496289	278 500 559
BMEI16	Bamei	UMYR	Northwest China	D1a3	DQ496291	278 500 559
XAF486859	Xiang	URYZ	Guizhou	D1a2	AF486859	500	2065C 2374	3594	4471	RS	RS	RS	7777	8581	RS	11432		14198	RS	15337 15838	16301
Saba1098	Saba	Mekong	Yunnan	D1a2	DQ496664	500										11414 11432		14198
Saba14	Saba	Mekong	Yunnan	D1a2	DQ496667	500										11414 11432		14198	RS
Saba682	Saba	Mekong	Yunnan	D1a2	DQ496681	500										11414 11432		14198	RS
BMEI08	Bamei	UMYR	Northwest China	D1a2	DQ496287	500										11414 11432			RS
Bmei17	Bamei	UMYR	Northwest China	D1a2	DQ496292	500										11414 11432			RS
Dahe102	Dahe	Mekong	Yunnan	D1a2	DQ496358	500										11414 11432		14198
Dahe21	Dahe	Mekong	Yunnan	D1a2	DQ496359	500										11414 11432		14198
Dahe25	Dahe	Mekong	Yunnan	D1a2	DQ496360	500										11414 11432		14198
Hanh49	Hanhei	UMYR	Northwest China	D1a2	DQ496439	500										11414 11432		14198
Jinh123	Jinhua	MDYZ	Zhejiang	D1a2	DQ496490	500										11414 11432		14198	RS
Aba3	Aba	UMYR	Sichuan	D1a2	DQ496265	500										11414 11432		14198	RS
Chh129	Chenghua	URYZ	Sichuan	D1a2	DQ496336	500										11414 11432		14198
Chh131	Chenghua	URYZ	Sichuan	D1a2	DQ496337	500										11414 11432		14198
BMEI15	Bamei	UMYR	Northwest China	D1a2	DQ496290	500										11414 11432		14198	RS
Chh128	Chenghua	URYZ	Sichuan	D1a2	DQ496335	500										11414 11432		14198
GANZI01	Zang	URYZ	Sichuan	D1a2	DQ496424	500										11414 11432		14198	RS
GANZI03	Zang	URYZ	Sichuan	D1a2	DQ496425	500										11414 11432		14198	RS
GANZI04	Zang	URYZ	Sichuan	D1a2	DQ496426	500										11414 11432		14198	RS
GANZI05	Zang	URYZ	Sichuan	D1a2	DQ496427	500										11414 11432		14198	RS
GANZI07	Zang	URYZ	Sichuan	D1a2	DQ496429	500										11414 11432		14198	RS
GANZI08	Zang	URYZ	Sichuan	D1a2	DQ496430	500										11414 11432		14198	RS
GANZI09	Zang	URYZ	Sichuan	D1a2	DQ496431	500										11414 11432		14198	RS
GANZI10	Zang	URYZ	Sichuan	D1a2	DQ496432	500										11414 11432		14198 14216	RS			14216 14639
Qp6033	Qingping	MDYZ	Hubei	D1a2	DQ496636	500										11414 11432		14198	RS
Wbyn370	Wild baor	Mekong	Yunnan	D1a2	DQ496859	500										11414 11432		14198	RS
Mingg060	Mingguang	Mekong	Yunnan	D1a2	DQ496572	500										11414 11432		14198 14216
Mingg066	Mingguang	Mekong	Yunnan	D1a2	DQ496573	500										11414 11432		14198 14216
Hanh56	Hanhei	UMYR	Northwest China	D1a2	DQ496444	500										11414 11432		14198 14216	RS
Hanh52	Hanhei	UMYR	Northwest China	D1a2	DQ496441	500										11414 11432		14198 14216	RS
Qp3088	Qingping	MDYZ	Hubei	D1a2	DQ496628	500										11414 11432		14198 14216	RS
Saba990	Saba	Mekong	Yunnan	D1a2	DQ496691	500										11414 11432		14198 14216	RS
Wbynjh3	Wild boar	Mekong	Yunnan	D1a2	DQ496878	500										11414 11432		14198 14216
Diqz21	Zang	Mekong	Yunnan	D1a2	DQ496402	500 639										11414 11432		14198
Diqz22	Zang	Mekong	Yunnan	D1a2	DQ496403	500 639										11414 11432		14198 14216				14558
Qbh10	Qianbeihei	URYZ	Guizhou	D1a2	DQ496606	500 639										11414 11432		14198	RS
Qbh14	Qianbeihei	URYZ	Guizhou	D1a2	DQ496607	500 639										11414 11432		14198	RS
Qbh16	Qianbeihei	URYZ	Guizhou	D1a2	DQ496608	500 639										11414 11432		14198
Qbh22	Qianbeihei	URYZ	Guizhou	D1a2	DQ496610	500 639										11414 11432		14198
Qbh30nd	Qianbeihei	URYZ	Guizhou	D1a2	DQ496611	500 639										11414 11432		14198
Qbh31	Qianbeihei	URYZ	Guizhou	D1a2	DQ496612	500 639										11414 11432		14198
Qbh32	Qianbeihei	URYZ	Guizhou	D1a2	DQ496613	500 639										11414 11432		14198
Qbh33	Qianbeihei	URYZ	Guizhou	D1a2	DQ496614	500 639										11414 11432		14198
Qbh40	Qianbeihei	URYZ	Guizhou	D1a2	DQ496615	500 639										11414 11432		14198
Qbh45	Qianbeihei	URYZ	Guizhou	D1a2	DQ496616	500 639										11414 11432		14198
Qbh5	Qianbeihei	URYZ	Guizhou	D1a2	DQ496618	500 639										11414 11432		14198
Baoshan296	Baoshan	Mekong	Yunnan, Baoshan	D1a2	DQ496321	500 534 639										11414 11432		14198 14216
Baoshan72	Baoshan	Mekong	Yunnan, Baoshan	D1a2	DQ496327	500 534 639										11414 11432		14198
Aba17	Aba	UMYR	Sichuan, Aba	D1a2	DQ496256	442 500										11414 11432		14198
Baoshan148	Baoshan	Mekong	Yunnan, Baoshan	D1a2	DQ496316	442 500										11414 11432		14198 14216
Baoshan170	Baoshan	Mekong	Yunnan, Baoshan	D1a2	DQ496318	442 500										11414 11432		14198 14216
Baoshan174	Baoshan	Mekong	Yunnan, Baoshan	D1a2	DQ496319	442 500										11414 11432		14198 14216
Baoshan34	Baoshan	Mekong	Yunnan, Baoshan	D1a2	DQ496324	442 500										11414 11432		14198 14216
Dian23	Diannanxiao’er	Mekong	Yunnan	D1a2	DQ496381	442 500										11414 11432		14198
Huzu05	Huzu	UMYR	Northwest China	D1a2	DQ496454	293 500										11414 11432		14198	RS
Huzu314	Huzu	UMYR	Northwest China	D1a2	DQ496464	247 500										11414 11432		14198	RS			7955=RS
Huzu06	Huzu	UMYR	Northwest China	D1a2	DQ496455	247 500										11414 11432		14198	RS
Huzu315	Huzu	UMYR	Northwest China	D1a2	DQ496465	247 500										11414 11432			RS
Aba26	Aba	UMYR	Sichuan, Aba	D1a2	DQ496262	247 500												14198	RS
Aba30	Aba	UMYR	Sichuan, Aba	D1a2	DQ496266	247 500													RS
Aba31	Aba	UMYR	Sichuan, Aba	D1a2	DQ496267	247 451 500										11414 11432		14198	RS
Hanh58	Hanhei	UMYR	Northwest China	D1a2	DQ496446	247 451 500												14198
Hanh57	Hanhei	UMYR	Northwest China	D1a2	DQ496445	247 451 500
Huzu08	Huzu	UMYR	Northwest China	D1a2	DQ496456	247 451 500										11414 11432		14198 14558	RS
Aba27	Aba	UMYR	Sichuan, Aba	D1a2	DQ496263	240 500										11414 11432		14198				12962
Baoshan302	Baoshan	Mekong	Yunnan, Baoshan	D1a2	DQ496322	240 500										11414 11432		14198				1120 9935
Hanh54	Hanhei	UMYR	Northwest China	D1a2	DQ496443	240 500										11414 11432		14198
Qfq1	Domestic	URYZ	Guizhou	D1a2	DQ496619	240 500										11414 11432		14198
Qfq2	Domestic	URYZ	Guizhou	D1a2	DQ496620	240 500										11414 11432		14198
Qfq3	Domestic	URYZ	Guizhou	D1a2	DQ496621	240 500										11414 11432		14198
Saba06	Saba	Mekong	Yunnan	D1a2	DQ496659	240 500												14198 14216
Mingg13	Mingguang	Mekong	Yunnan	D1a2	DQ496549	500 639										11414 11432		14198 14639
Mingg14	Mingguang	Mekong	Yunnan	D1a2	DQ496550	500 639										11414 11432		14198
Mingg12	Mingguang	Mekong	Yunnan	D1a2	DQ496548	500 639										11414 11432		14198
Yahe44	Yahe	URYZ	Sichuan	D1a2	DQ496974	240 500 639										11402 11414 11432		14198
Yahe46	Yahe	URYZ	Sichuan	D1a2	DQ496971	240 500 639										11402 11414 11432		14198
Bnh3	-	Mekong	Yunnan	D1a2	DQ496304	240 442 500										11414 11432
Bnh2	-	Mekong	Yunnan	D1a2	DQ496303	240 442 500										11414 11432		14198
Dahe83	Dahe	Mekong	Yunnan	D1a2	DQ496363	240 442 500										11414 11432		14198
Moncai.11	Moncai	-	-	D1a2	AB041482	240 442 500
Neij09	Neijiang	URYZ	Sichuan	D1a2	DQ496582	240 442 500										11414 11432		14198
Neij14nd	Neijiang	URYZ	Sichuan	D1a2	DQ496584	240 442 500										11414 11432		14198
Neij26nd	Neijiang	URYZ	Sichuan	D1a2	DQ496585	240 442 500										11414 11432
Neij33	Neijiang	URYZ	Sichuan	D1a2	DQ496586	240 442 500										11414 11432
Neij37	Neijiang	URYZ	Sichuan	D1a2	DQ496587	240 442 500										11414 11432		14198
Neij40	Neijiang	URYZ	Sichuan	D1a2	DQ496588	240 442 500										11414 11432		14198
NJ11	Neijiang	URYZ	Sichuan	D1a2	DQ496589	240 442 500										11414 11432
NJ35	Neijiang	URYZ	Sichuan	D1a2	DQ496592	240 442 500										11414 11432		14198
NJ36	Neijiang	URYZ	Sichuan	D1a2	DQ496593	240 442 500										11414 11432		14198
NJ38	Neijiang	URYZ	Sichuan	D1a2	DQ496594	240 442 500										11414 11432		14198
NJ41	Neijiang	URYZ	Sichuan	D1a2	DQ496595	240 442 500										11414 11432		14198
NJ42	Neijiang	URYZ	Sichuan	D1a2	DQ496596	240 442 500												14198
Nj148	Neijiang	URYZ	Sichuan	D1a2	DQ496590	240 442 500												14198 14216
Rch26	Rongchang	URYZ	Sichuan	D1a2	DQ496647	240 442 500										11414 11432						4558
Rch32	Rongchang	URYZ	Sichuan	D1a2	DQ496653	240 442 500										11414 11432		14198
AB041478	Yontsuan	-	-	D1a2	AB041478	240 442 500
Yahe47	Yahe	URYZ	Sichuan	D1a2	DQ496972	213 500 559												14198	RS
Wbhn345	Wild boar	SC	Hainan	D1a2	DQ496801	180 500												14198	RS
Qfq3	Domestic	URYZ	Guizhou	D1a2	DQ496621	180 240 500
Rch31	Rongchang	URYZ	Sichuan	D1a2	DQ496652	180 240 500										11414 11432		14198	RS
Hanh50	Hanhei	UMYR	Northwest China	D1a2	DQ496440	157 240 500 559										11414 11432		14198
RchAF486860	Rongchang	URYZ	Sichuan	D1a1	AF486860	500	2065C 2374	3594	4471	RS	RS	RS	RS	8581	RS	11432		14198	15220	15337 15838	16301
Aba19	Aba	UMYR	Aba, Sichuan	D1a1a	DQ496257	278 451 500										11432			15220
Aba20	Aba	UMYR	Aba, Sichuan	D1a1a	DQ496258	278 451 500										11432			15220
Aba21	Aba	UMYR	Aba, Sichuan	D1a1a	DQ496259	278 451 500										11432			15220
Aba25	Aba	UMYR	Aba, Sichuan	D1a1a	DQ496261	278 451 500										11432			15220
Aba32	Aba	UMYR	Aba, Sichuan	D1a1a	DQ496268	278 451 500										11432			15220
Bihu199	Bihu	MDYZ	Zhejiang	D1a1a	DQ496274, EF545591	278 451 500													15220
Bihu201	Bihu	MDYZ	Zhejiang	D1a1a	DQ496276	278 451 500													15220
DabAF486874	Dabai	unkown	unkown	D1a1a	AF486874	278 451 500	2065C 2374	3594	4471	RS	5745	RS	RS	8581	RS	11432	12085	14198 14312	15220	15337 15772 15838	16301	1638d 5471 6261d 14710
Jiaxh235	Jiaxinghei	MDYZ	Zhejiang	D1a1a	DQ496486	278 451 500													15220
JIAXH113	Jiaxinghei	MDYZ	Zhejiang	D1a1a	DQ496480	278 451 500													15220
Jiaxh229	Jiaxinghei	MDYZ	Zhejiang	D1a1a	DQ496481	278 451 500													15220
Jiaxh230	Jiaxinghei	MDYZ	Zhejiang	D1a1a	DQ496482	278 451 500													15220
Jiaxh232	Jiaxinghei	MDYZ	Zhejiang	D1a1a	DQ496484	278 451 500													15220
JqhAF486872	Jiangquhai	MDYZ	Jiangsu	D1a1a	AF486872	278 451 500	2065C 2374	3594	4471	RS	RS	RS	RS	8581	RS	11432	RS	14198	15220	15337 15838	16301	9625
Jzh07	Jiaozhouhei	DRYR	Shandong	D1a1a	DQ496500	278 451 500		RS											15220			9625=RS
Jzh16	Jiaozhouhei	DRYR	Shandong	D1a1a	DQ496503	278 451 500													15220
Jzh17	Jiaozhouhei	DRYR	Shandong	D1a1a	DQ496504	278 451 500													15220
Jzh23	Jiaozhouhei	DRYR	Shandong	D1a1a	DQ496506	278 451 500													15220
Jzh25	Jiaozhouhei	DRYR	Shandong	D1a1a	DQ496507	278 451 500													15220
Jzh32	Jiaozhouhei	DRYR	Shandong	D1a1a	DQ496508	278 451 500													15220
Jzh36	Jiaozhouhei	DRYR	Shandong	D1a1a	DQ496509	278 451 500								8134					15220
Jzh37	Jiaozhouhei	DRYR	Shandong	D1a1a	DQ496510	278 451 500													15220
Jzh38	Jiaozhouhei	DRYR	Shandong	D1a1a	DQ496511	278 451 500													15220
Lep858	Lepinghua	MDYZ	Jiangxi	D1a1a	DQ496539	278 451 500													15220			9625=RS
Lep04	Lepinghua	MDYZ	Jiangxi	D1a1a	DQ496533	278 451 500													15220
Lep05	Lepinghua	MDYZ	Jiangxi	D1a1a	DQ496534	278 451 500													15220
Lep28	Lepinghua	MDYZ	Jiangxi	D1a1a	DQ496535	278 451 500													15220
Lep47	Lepinghua	MDYZ	Jiangxi	D1a1a	DQ496536	278 451 500													15220			9625=RS
Put156	Putian	MDYZ	Fujian	D1a1a	DQ496600	278 451 500										11432
Put160	Putian	MDYZ	Fujian	D1a1a	DQ496603	278 451 500										11432
PUT162	Putian	MDYZ	Fujian	D1a1a	DQ496605	278 451 500										11432			15220
Qbh50	Qianbeihei	SC	Guizhou	D1a1a	DQ496617	278 451 500
Qbh17	Qianbeihei	SC	Guizhou	D1a1a	DQ496609	278 451 500													15220
Qlb6	Domestic	SC	Guizhou	D1a1a	DQ496622	278 451 500													15220
Qp1141	Qingping	MDYZ	Hubei	D1a1a	DQ496625	278 451 500		RS											15220
Rch25	Rongchang	URYZ	Sichuan	D1a1a	DQ496646	278 451 500													15220
Rch27	Rongchang	URYZ	Sichuan	D1a1a	DQ496648	278 451 500													15220
Rch29	Rongchang	URYZ	Sichuan	D1a1a	DQ496650	278 451 500													15220
Shg49	Mengshan	MDYZ	Jiangxi	D1a1a	DQ496696	278 451 500		RS											15220			9625=RS
Shg85	Mengshan	MDYZ	Jiangxi	D1a1a	DQ496699	278 451 500													15220
Shg97	Mengshan	MDYZ	Jiangxi	D1a1a	DQ496700	278 451 500													15220
ShgB2	Mengshan	MDYZ	Jiangxi	D1a1a	DQ496702	278 451 500													15220
ShgB3	Mengshan	MDYZ	Jiangxi	D1a1a	DQ496703	278 451 500													15220
ShgB5	Mengshan	MDYZ	Jiangxi	D1a1a	DQ496704	278 451 500													15220
Shxh75	Shengxianhua	MDYZ	Zhejiang	D1a1a	DQ496706	278 451 500													15220
Shxh77	Shengxianhua	MDYZ	Zhejiang	D1a1a	DQ496708	278 451 500													15220
Laos60	Domestic	Mekong	Laos	D1a1a	DQ496714	278 451 500													15220
TchAF23	Tongcheng	MDYZ	Hubei	D1a1a	AF276923	278 451 500
TchAF486862	Tongcheng	MDYZ	Hubei	D1a1a	AF486862	278 451 500	2065C 2374	3594	4471	RS	5745	RS	RS	8581	RS	11432	12085	14198	15220	15337 15838	16301	5430T 6261d 14710 14908
VAB053606	Domestic	Mekong	Vietnam	D1a1a	AB053606	278 451 500
Wbzhj1	Wild boar	MDYZ	Zhejiang	D1a1a	DQ496886	278 451 500										11432			15220
Wbzhj2	Wild boar	MDYZ	Zhejiang	D1a1a	DQ496895	278 451 500										11432			15220
Wbzhj8	Wild boar	MDYZ	Zhejiang	D1a1a	DQ496900	278 451 500										11432			15220
Wbzhj9	Wild boar	MDYZ	Zhejiang	D1a1a	DQ496901	278 451 500										11432			15220
Wbzhj10	Wild boar	MDYZ	Zhejiang	D1a1a	DQ496887	278 451 500										11432			15220
WbZHJ260	Wild boar	MDYZ	Zhejiang	D1a1a	DQ496896	278 451 500										11432			15220
Wbzhj929	Wild boar	MDYZ	Zhejiang	D1a1a	DQ496902	278 451 500										11432
Wbzhj930	Wild boar	MDYZ	Zhejiang	D1a1a	DQ496903	278 451 500										11432
Wbzhj931	Wild boar	MDYZ	Zhejiang	D1a1a	DQ496904	278 451 500										11432			15220
Wbzhjjsh1	Wild boar	MDYZ	Zhejiang	D1a1a	DQ496905	278 451 500				4804				8299		11432			15220
Wbzhjjsh4	Wild boar	MDYZ	Zhejiang	D1a1a	DQ496908	278 451 500										11432			15220
Wbzhjlinan	Wild boar	MDYZ	Zhejiang	D1a1a	DQ496909	278 451 500								8299		11432			15220
Wbzhjxsh1	Wild boar	MDYZ	Zhejiang	D1a1a	DQ496911	278 451 500								RS		11432			15220			7060
Meishan127	Meishan	MDYZ	-	D1a1a	AB041474	278 451 500
Chalu219	Chalu	MDYZ	Zhejiang	D1a1a	DQ496328	278 451 500
Chalu220	Chalu	MDYZ	Zhejiang	D1a1a	DQ496329	278 451 500
Chalu227	Chalu	MDYZ	Zhejiang	D1a1a	DQ496334	278 451 500
Wei23	Wei	MDYZ	Anhui	D1a1a	DQ496924	278 451 500													15220
Wei40nd	Wei	MDYZ	Anhui	D1a1a	DQ496930	278 451 500													15220
Wei43nd	Wei	MDYZ	Anhui	D1a1a	DQ496931	278 451 500													15220
WnhAF25	Wannanhua	MDYZ	Anhui	D1a1a	AF276925	278 451 500
Laos27	Domestic	Mekong	Laos	D1a1a	DQ496945	278 451 500								RS
Laos28	Domestic	Mekong	Laos	D1a1a	DQ496946	278 451 500								RS
Laos36	Domestic	Mekong	Laos	D1a1a	DQ496950	278 451 500								RS
Laos47	Domestic	Mekong	Laos	D1a1a	DQ496958	278 451 500								RS
Laos52	Domestic	Mekong	Laos	D1a1a	DQ496961	278 451 500								RS
Yimh52	Yimenghei	DRYR	Shandoong	D1a1a	DQ496985	278 451 500													15220
Yush1526	Yushan	MDYZ	Jiangxi	D1a1a	DQ496995	278 451 500		3048RS		4858									15220			9625=RS
Yush203	Yushan	MDYZ	Jiangxi	D1a1a	DQ496996	278 451 500													15220
Yush4972	Yushan	MDYZ	Jiangxi	D1a1a	DQ496997	278 451 500				4858									15220
YushAF486871	Yushan	MDYZ	Jiangxi	D1a1a	AF486871	278 451 500	2065C 2374	3594	4471	4858	5745	RS	RS	8581	RS	11432	12085	14198	15220	15337 15838	16301	5430T 6261d 14710 14908
Yushan4948	Yushan	MDYZ	Jiangxi	D1a1a	DQ496999	278 451 500						5430							15220
GL81	Feral	UMYR	China: Gansu	D1a1a	AY884642	278 451 500
LDomLarWhite10	Large White	Europe	Germany	D1a1a	AY884772	278 451 500
LB01 - large black	Large Black	Europe	UK	D1a1a	AY884784	278 451 500
Ganzhongnan Spotted 2	Ganzhongnan Spotted	MDYZ	Jiangxi	D1a1a	AY463061	278 451 500
AY463073	Tamworth	Europe	Australia	D1a1a	AY463073	278 451 500
GL936	-	-	China	D1a1a	DQ779420	278 451 500
TN04	-	Mekong	Viet Nam	D1a1a	DQ779432	278 451 500
TN21	-	Mekong	Viet Nam	D1a1a	DQ779433	278 451 500
chejuAF34	Domestic	NEA	Korea	D1a1a	AF276934	278 451 500 585
ErhL163	Erhualian	MDYZ	Zhejiang	D1a1a	DQ496417	278 451 500 559
Dian21	Diannanxiao’er	Mekong	Yunnan	D1a1a	DQ496377	278 451 500 559										11432 11555			15220	16301
Dahe27	Dahe	Mekong	Yunnan	D1a1a	DQ496361	278 451 500 559
Huzu15nd	Huzu	UMYR	-	D1a1a	DQ496462	278 451 500 559													15220
Jianli304	Jianli	MDYZ	Hubei	D1a1a	DQ496477	278 451 500 559										11432			15220
Jqh80	Jiangquhai	MDYZ	Jiangsu	D1a1a	DQ496493	278 451 500 559													15220
Jquh82	Jiangquhai	MDYZ	Jiangsu	D1a1a	DQ496496	278 451 500 559										11432			15220
Put161	Putian	MDYZ	Fujian	D1a1a	DQ496604	278 451 500 559													15220
WnhAF486873	Wannanhua	MDYZ	Anhui	D1a1a	AF486873	278 451 500 559	2065C 2374	3594	4471	RS	RS	RS	RS	8581	RS	11432	12061	14198	15220	15337 15838	16301	14710
Jianli306	Jianli	MDYZ	Hubei	D1a1a	DQ496479	278 451 500 559 649										11432			15220
Jqh10nd	Jiangquhai	MDYZ	Jiangsu	D1a1a	DQ496492	278 442 451 500 559										11432			15220
Jqh84	Jiangquhai	MDYZ	Jiangsu	D1a1a	DQ496494	278 442 451 500 559										11432			15220
MshAF486855	Meishan	MDYZ	Zhejiang	D1a1a	AF486855	278 390 451 500 473	2065C 2374	3594	4471	RS	RS	RS	7291	8581	RS	11432	RS	14198	15220	15337 15838	16301	+2515A 9625 14710
Mshan27	Meishan	MDYZ	Zhejiang	D1a1a	DQ496581	278 390 451 500 473												14198	15220			9625
Saba15	Saba	Mekong	Yunnan	D1a1a	DQ496668	278 389 451 500										11432			15220
Baoshan122	Baoshan	Mekong	Yunnan	D1a1a	DQ496314	278 389 451 500										11432			15220
Diqz2	Zang	Mekong	Yunnan	D1a1a	DQ496400	278 389 451 500													15220
Diqz4	Zang	Mekong	Yunnan	D1a1a	DQ496406	278 389 451 500													15220
Diqz5	Zang	Mekong	Yunnan	D1a1a	DQ496407	278 389 451 500													15220
Mingg105	Mingguang	Mekong	Yunnan	D1a1a	DQ496576	278 389 451 500
Mingg107	Mingguang	Mekong	Yunnan	D1a1a	DQ496577	278 389 451 500
Mingg111	Mingguang	Mekong	Yunnan	D1a1a	DQ496578	278 389 451 500
Jzh11	Jiaozhouhei	DRYR	Shandong	D1a1a	DQ496502	278 386 451 500										11432			15220
Jzh21	Jiaozhouhei	DRYR	Shandong	D1a1a	DQ496505	278 386 451 500										11432			15220
Lwu27	Laiwu	DRYR	Shandong	D1a1a	DQ496541	278 386 451 500													15220
Lwu40	Laiwu	DRYR	Shandong	D1a1a	DQ496542	278 386 451 500													15220
Lwu44	Laiwu	DRYR	Shandong	D1a1a	DQ496543	278 386 451 500													15220
Lwu5	Laiwu	DRYR	Shandong	D1a1a	DQ496544	278 386 451 500													15220
Lwu51	Laiwu	DRYR	Shandong	D1a1a	DQ496545	278 386 451 500													15220
Lwu53	Laiwu	DRYR	Shandong	D1a1a	DQ496546	278 386 451 500													15220
Lwu60	Laiwu	DRYR	Shandong	D1a1a	DQ496547	278 386 451 500													15220
Min02	Min	NEA	Northeast China	D1a1a	DQ496554	278 386 451 500													15220
Min08	Min	NEA	Northeast China	D1a1a	DQ496557	278 386 451 500													15220
Min09	Min	NEA	Northeast China	D1a1a	DQ496558	278 386 451 500
Min11	Min	NEA	Northeast China	D1a1a	DQ496559	278 386 451 500													15220
Min14	Min	NEA	Northeast China	D1a1a	DQ496560	278 386 451 500													15220
Min18	Min	NEA	Northeast China	D1a1a	DQ496562	278 386 451 500													15220
Min24	Min	NEA	Northeast China	D1a1a	DQ496563	278 386 451 500													15220
Min26	Min	NEA	Northeast China	D1a1a	DQ496565	278 386 451 500													15220
Min33	Min	NEA	Northeast China	D1a1a	DQ496570	278 386 451 500													15220
Min36	Min	NEA	Northeast China	D1a1a	DQ496571	278 386 451 500													15220
MinAF486864	Min	NEA	Northeast China	D1a1a	AF486864	278 386 451 500	2065C 2374	3594	4471	RS	RS	RS	RS	8581	RS	11432	RS	14198 14405	15220	15337 15838	16301	6261d 16665 13830 14697 14710
Wei39nd	Wei	MDYZ	Anhui	D1a1a	DQ496929	278 386 451 500													15220	15220
KWM1	-	NEA	South Korea	D1a1a	DQ779527	278 386 451 500
ChejuAF35	Domestic	NEA	Korea	D1a1a	AF276935	314 278 451 500
Jiaxh233	Jiaxinghei	MDYZ	Zhejiang	D1a1a	DQ496485	276 278 451 500
Xzhu276	Xiang	URYZ	Guizhou	D1a1a	DQ496966	276 278 451 500										11432			15220	15220
Xzhu17	Xiang	URYZ	Guizhou	D1a1a	DQ496967	276 278 451 500										11432			15220	15220
Xzh18	Xiang	URYZ	Guizhou	D1a1a	DQ496964	276 278 451 500										11432			15220	15220
Xzh274	Xiang	URYZ	Guizhou	D1a1a	DQ496969	276 278 451 500										11432			15220	15220
X269	Xiang	URYZ	Guizhou	D1a1a	DQ496968, EF545593	276 278 451 500	2065C 2374	3594	4471	RS	RS	RS	RS	8581	RS	11432	RS	14198	15220	15337 15838	16301	1638d 14710
BIHU208	Bihu	MDYZ	Zhejiang	D1a1a	DQ496281, EF545590	240 278 451 500									10762				15220
Chalu221	Chalu	MDYZ	Zhejiang	D1a1a	DQ496330	240 278 451 500
Chalu223	Chalu	MDYZ	Zhejiang	D1a1a	DQ496332	240 278 451 500
Chalu224	Chalu	MDYZ	Zhejiang	D1a1a	DQ496333	240 278 451 500
Diqz12	Zang	Mekong	Yunnan, Diqing	D1a1a	DQ496395	240 278 451 500
Diqz13	Zang	Mekong	Yunnan, Diqing	D1a1a	DQ496396	240 278 451 500
Diqz14	Zang	Mekong	Yunnan, Diqing	D1a1a	DQ496397	240 278 451 500
Hanh53	Hanhei	UMYR	-	D1a1a	DQ496442	240 278 451 500
Huzu262	Huzu	UMYR	-	D1a1a	DQ496463	240 278 451 500
Jianli305	Jianli	MDYZ	Hubei	D1a1a	DQ496478	240 278 451 500									10762RS				15220
Jquh79	Jiangquhai	MDYZ	Jiangsu	D1a1a	DQ496495	240 278 451 500													15220
Jquh85	Jiangquhai	MDYZ	Jiangsu	D1a1a	DQ496497	240 278 451 500													15220
MIN317	Min	NEA	Northeast China	D1a1a	DQ496567	240 278 451 500									10762RS				15220
Min318	Min	NEA	Northeast China	D1a1a	DQ496568	240 278 451 500													15220
Qp462nd	Qingping	MDYZ	Hubei	D1a1a	DQ496632	240 278 451 500													15220
Rch023	Rongchang	URYZ	Sichuan	D1a1a	DQ496644	240 278 451 500									10762RS				15220
Rch24	Rongchang	URYZ	Sichuan	D1a1a	DQ496645	240 278 451 500									10762RS
Rch28	Rongchang	URYZ	Sichuan	D1a1a	DQ496649	240 278 451 500									10762RS
Sanda	Sanda	SPI	Malaysia	D1a1a	DQ496693	240 278 451 500													15220
Shxh78	Shengxianhua	MDYZ	Zhejiang	D1a1a	DQ496709	240 278 451 500									10762RS				15220
Wanhua89	Wannanhua	MDYZ	Anhui	D1a1a	DQ496735	240 278 451 500									10762RS	11432			15220
Wanh91	Wannanhua	MDYZ	Anhui	D1a1a	DQ496736	240 278 451 500													15220
Wanh93	Wannanhua	MDYZ	Anhui	D1a1a	DQ496738	240 278 451 500													15220
Wanh95	Wannanhua	MDYZ	Anhui	D1a1a	DQ496739	240 278 451 500													15220
Wanh96	Wannanhua	MDYZ	Anhui	D1a1a	DQ496734	240 278 451 500									10762RS				15220
Wanh97	Wannanhua	MDYZ	Anhui	D1a1a	DQ496740	240 278 451 500													15220
WananAF24	Wannanhua	MDYZ	Anhui	D1a1a	AF276924	240 278 451 500
WanhAF26	Wannanhua	MDYZ	Anhui	D1a1a	AF276926	240 278 451 500
WanhAF32	Wannanhua	MDYZ	Anhui	D1a1a	AF276932	240 278 451 500
Wei03	Wei	MDYZ	Anhui	D1a1a	DQ496913	240 278 451 500												14198	15220
Wei05	Wei	MDYZ	Anhui	D1a1a	DQ496914	240 278 451 500
X271	Xiang	SC	Guizhou	D1a1a	DQ496965	240 278 451 500									10762RS				15220
LDomBritishOldSpot01	Britrish old spot	Europe	UK	D1a1a	AY884757	240 278 451 500
LDomLargeWhite06	LargeWhite	Europe	UK	D1a1a	AY884762	240 278 451 500
LAusFerBon3	Feral	Aus&NZ	Australia: Cuddie Springs	D1a1a	AY884788	240 278 451 500
LAusFerBon18	Feral	Aus&NZ	Australia: Cuddie Springs	D1a1a	AY884811	240 278 451 500
AM040641	Taoyuan	-	Taiwan	D1a1a	AM040641	240 278 451 500
AM040642	Taoyuan	-	Taiwan	D1a1a	AM040642	240 278 451 500
AM040643	Taoyuan	-	Taiwan	D1a1a	AM040643	240 278 451 500
AM040644	Taoyuan	-	Taiwan	D1a1a	AM040644	240 278 451 500
AM040645	Taoyuan	-	Taiwan	D1a1a	AM040645	240 278 451 500
AM040646	Taoyuan	-	Taiwan	D1a1a	AM040646	240 278 451 500
AM040653	Taoyuan	-	Taiwan	D1a1a	AM040653	240 278 451 500
AM040648	Meishane	MDYZ	-	D1a1a	AM040648	240 278 451 500
OnpAB015092	Okinawa native	Japan	Japan: Okinawa	D1a1a	AB015092	240 278 451 500
Indsia1	Domestic	SPI	Indonesia	D1a1a	DQ496474	240 278 451 500
SV01	-	Mekong	Viet Nam	D1a1a	DQ779444	240 278 451 500
SV02	-	Mekong	Viet Nam	D1a1a	DQ779445	240 278 451 500
CO13	-	Mekong	Viet Nam	D1a1a	DQ779443	240 278 451 500
AY463088	Feral	Aus&NZ	Australia	D1a1a	AY463088	57 240 278 451 500
Saba03	Saba	Mekong	Yunnan, Saba	D1a1a	DQ496657	240 278 451 500 636C										11432		14198	15220
Saba04	Saba	Mekong	Yunnan, Saba	D1a1a	DQ496658	240 278 451 500 636C										11432		14198	15220
Saba16	Saba	Mekong	Yunnan, Saba	D1a1a	DQ496669	240 278 451 500 636C										11432			15220
PutAF31	Putian	MDYZ	Fujian	D1a1a	AF276931	240 278 451 500 572
Wbjx3b	Wild boar	MDYZ	Jiangxi	D1a1a	DQ496817	240 278 451 500 559													15220		16301
JinhAf30	Jinhua	MDYZ	Zhejiang	D1a1a	AF276930	240 278 451 500 523
AF276921	Feral	Aus&NZ	Australia	D1a1a	AF276921	240 278 451 500 521
Huzu01	Huzu	UMYR	-	D1a1a	DQ496452	213 278 451 500										11432			15220
Huzu9	Huzu	UMYR	-	D1a1a	DQ496457	213 278 451 500										11432			15220
Huzu10	Huzu	UMYR	-	D1a1a	DQ496458	213 278 451 500										11432			15220
Ewb4	Wild boar	Europe	Europe	D1a1a	AB059651	213 240 278 451 500
JinhAB75	Jinhua	MDYZ	Zhejiang	D1a1a	AB041475	180 278 451 500
JinhAB77	Jinhua	MDYZ	Zhejiang	D1a1a	AB041477	180 278 451 500
JinhAF486863	Jinhua	MDYZ	Zhejiang	D1a1a	AF486863	180 278 451 500	2065C 2374	3594	4471	RS	RS	RS	RS	8581	10043	11432	RS	14198	15220	15337 15838	16301	1638d 14710
Jzh09	Jiaozhouhei	DRYR	Shandong	D1a1a	DQ496501	180 278 451 500													15220
Jzh5	Jiaozhouhei	DRYR	Shandong	D1a1a	DQ496499	180 278 451 500
Yimh31	Yimenghei	DRYR	Shandong	D1a1a	DQ496976	180 278 451 500										11432			15220
Yimh33	Yimenghei	DRYR	Shandong	D1a1a	DQ496977	180 278 451 500 559										11432			15220
JinhAB76	Jinhua	MDYZ	Zhejiang	D1a1a	AB041476	180 278 451 500 460													15220
Yimh68	Yimenghei	DRYR	Shandong	D1a1a	DQ496986	181 278 451 500										11432			15220
Qp00	Qingping	MDYZ	Hubie	D1a1a	DQ496624	62 180 278 390 451 500													15220
Qp2027	Qingping	MDYZ	Hubie	D1a1a	DQ496626	62 180 278 390 451 500				5066 5430									15220
Qp4009	Qingping	MDYZ	Hubie	D1a1a	DQ496629	62 180 278 390 451 500													15220
Qp6001	Qingping	MDYZ	Hubie	D1a1a	DQ496635	62 180 278 390 451 500				5066 5430									15220
Qp6334	Qingping	MDYZ	Hubie	D1a1a	DQ496638	62 180 278 390 451 500													15220
QpAF486865	Qingping	MDYZ	Hubie	D1a1a	AF486865	62 180 278 390 451 500	2065C 2374	3594	4471	5066	5745	RS	RS	8581	RS	11432	12064 12085	14198	15220	15337 15838	16301	5430T 14710 14908
HUZu03	Huzu	UMYR	-	D1a1a	DQ496451	62 180 275 278 390 451 500										11432			15220
Wei10	Wei	MDYZ	Anhui	D1a1a	DQ496917, EF545577	181 240 278 451 500	2065C 2374	3594 3798	4471	RS	RS	RS	RS	8581	9699 10680	11432	12064	14198 14639	15220	15337 15838	16301	14710
Diqz11	Zang	Mekong	Yunnan	D1a1a	DQ496394	351 240 278 451 500													15220
AF276933	Domestic	NEA	Korea	D1a1a	AF276933	152 278 439 451 500
Duroc5	Duroc	Europe	Europe	D1a1a	AY232879	278 358 451 500
[truncated: 206 more columns]

## Sheet: Table S2
Table S2. Haplogroup classification of wild boars (DQ062538-DQ062555) reported by Li et al. (2005)
Haplogroup	No.	Breeds/status	Geographic group	Location	Region 1-670
A1b	1	Wild boar	NEA	Benxi, Liaoning	180 240 281 305 322 442 461 500 559
A1b	6	Wild boar	UMYR	Baoji, Shaanxi	180 240 278 305 321 323 386 387 390 442 451 500 559
A1b	5	Wild boar	UMRYR	Guxian, shanxi	180 240 278 305 321 323 386 387 390 442 451 500 559
A1b	2	Wild boar	URYZ	Zhangjiajie, Hunan	180 240 278 305 321 323 386 387 390 442 451 500 559
A1b	3	Wild boar	UMYR	Baoji, Shaanxi	180 240 278 305 321 323 386 387 390 442 451 500 559
A1b	1	Wild boar	UMYR	Guxian, shanxi	180 240 278 304 305 321 323 386 387 390 442 451 500 559
A1b	1	Wild boar	URYZ	Emei, Sichuan	180 213 240 278 305 321 323 386 390 442 451 500 559
A1b	1	Wild boar	URYZ	Emei, Sichuan	180 213 240 278 305 321 323 386 387 390 442 451 500 559
A1b	1	Wild boar	URYZ	Shennongjia, Hubei	180 213 240 278 305 321 323 386 387 390 442 451 500 559
A1b	1	Wild boar	URYZ	Shennongjia, Hubei	180 213 240 278 305 321 323 386 387 390 442 451 559
A1b	8	Wild boar	URYZ	Shennongjia, Hubei	180 213 240 278 305 321 323 386 387 390 442 451 500 559
A1b	4	Wild boar	URYZ	Zhangjiajie, Hunan	180 213 240 278 305 321 323 386 387 390 442 451 500 559
A1b	2	Wild boar	URYZ	Zhangjiajie, Hunan	180 213 240 278 293 305 321 323 386 387 390 405 442 451 500 559
D3	1	Wild boar	NEA	Baihe, Jilin	240 301 639
D3	1	Wild boar	NEA	Hongxing, Heilongjiang	157 240 301 639
D1	1	Wild boar	NEA	Balinzuoqi, Inner Mongolia	129 500
D1	11	Wild boar	NEA	Elunchun, Inner Mongolia	129 500
D1	5	Wild boar	NEA	Hongxing, Heilongjiang	129 500
D1f	4	Wild boar	NEA	Baihe, Jilin	240 299 500
D1f	5	Wild boar	NEA	Hongxing, Heilongjiang	240 299 500
D1f	2	Wild boar	NEA	Balinzuoqi, Inner Mongolia	240 299 500 559
D1f	1	Wild boar	NEA	Hongxing, Heilongjiang	240 281 299 500
D1a1a	1	Wild boar?	NEA	Baihe, Jilin	180 278 451 500

## Sheet: Table S3
Table S3. Tentative classification of the ancient mtDNAs from Japan
Sample ID	Location	Haplogroup	Accession nos.	Original haplotype	Region 1-670
443		Other	AB089444	Sado3	221 240 278 293 320 451 559
		Other	AB089445	Sado3	221 240 278 293 320 451 559
		Other	AB089446	Sado3	221 240 278 293 320 451 559
		Other	AB089447	Sado3	221 240 278 293 320 451 559
		Other	AB089448	Sado3	221 240 278 293 320 451 559
		Other	AB089449	Sado3	221 240 278 293 320 451 559
		Other	AB089450	Sado3	221 240 278 293 320 451 559
		Other	AB089451	Sado3	221 240 278 293 320 451 559
434		Other	AB089452	Sado4	221 278 293 320 451 500 559
		Other	AB089453	Sado5	221 240 293 320 451 500 559
436		Other	AB089454	Sado6	221 293 320 451 500 559
438		Other	AB089455	Sado7	221 240 278 288 293 320 451 500 559 661
321		Other	AB089456	Sado8	167 189 191 221 240 278 281 293 320 451 500 559
		Other	AB089457	Sado3	221 240 278 293 320 451 559
		Other	AB089458	Sado3	221 240 278 293 320 451 559
324		Other	AB089459	Sado9	221 240 278 288 292 293 320 460T 661
		Other	AB089468	Sado17	221 240 278 293 320 389 451 500 520 559
		Other	AB089461	Sado10	221 240 278 293 320 451 531 559
		Other	AB089462	Sado11	221 240 278 283 293 320 404 500 559
		Other	AB089463	Sado12	190 221 240 278 280 293 320 451 559
		Other	AB089464	Sado13	221 240 278 293 320 404 500 559
		Other	AB089465	Sado14	221 240 278 293 320 559
		Other	AB089478	Honshu20	221 240 247 278 293 320 391 559
		Other	AB089466	Sado15	189 191 221 240 278 451 500 559
		Other	AB089467	Sado16	221 240 278 293 451 500 559
JaR005	Japan: Okinawa	A1b	AB050876		+143A 180 240 278 305 386 389 442 500 559
JaR013	Japan: Okinawa	A1b	AB050877		+143A 180 240 278 305 341 386 389 442 500 559
JaR152	Japan: Okinawa	A1b	AB050873		+143A 240 278 305 386 442 451 500 559
JaR155	Japan: Okinawa	A1b	AB050874		+143A 240 278 305 386 442 451 500 559
JaR104	Japan: Okinawa	A1b	AB050870		+143A 240 278 305 386 442 451 500 559 490
JaR105	Japan: Okinawa	A1b	AB050871		+143A 240 278 305 386 442 451 500 559 377 390
JaR109	Japan: Okinawa	A1b	AB050872		+143A 240 278 305 386 442 451 500 559 347 497 529
JaR156	Japan: Okinawa	A1b	AB050875		+143A 240 278 305 386 442 451 500 559 330 488
Kabukai A 241	Japan: Rebun Island	D*	AB041422	A1	213 240
Kabukai A 249	Japan: Rebun Island	D*	AB041423	A1	213 240
Kabukai A 250	Japan: Rebun Island	D*	AB041424	A1	213 240
Kabukai A 251	Japan: Rebun Island	D*	AB041425	A1	213 240
Kabukai A 252	Japan: Rebun Island	D*	AB041426	A1	213 240
Kabukai A 253	Japan: Rebun Island	D*	AB041427	A1	213 240
Kabukai A 254	Japan: Rebun Island	D*	AB041428	A1	213 240
Kabukai A 265	Japan: Rebun Island	D*	AB041429	A1	213 240
Kabukai A 266	Japan: Rebun Island	D*	AB041430	A1	213 240
Minami shell mound 274		D*	AB041461	A1	213 240
Minami shell mound 275		D*	AB041462	A1	213 240
Kabukai A 234	Japan: Rebun Island	D*	AB041446	D1	240 276 301 322
Kabukai A 236	Japan: Rebun Island	D*	AB041447	D1	240 276 301 322
Kabukai A 235	Japan: Rebun Island	D*	AB041448	D1	240 276 301 322
Kabukai A 237	Japan: Rebun Island	D*	AB041449	D1	240 276 301 322
Kabukai A 239	Japan: Rebun Island	D*	AB041450	D1	240 276 301 322
Kabukai A 242	Japan: Rebun Island	D*	AB041451	D1	240 276 301 322
Kabukai A 246	Japan: Rebun Island	D*	AB041452	D1	240 276 301 322
Kabukai A 247	Japan: Rebun Island	D*	AB041453	D1	240 276 301 322
Kabukai A 256	Japan: Rebun Island	D*	AB041454	D1	240 276 301 322
Kabukai A 257	Japan: Rebun Island	D*	AB041455	D1	240 276 301 322
Kabukai A 258	Japan: Rebun Island	D*	AB041456	D1	240 276 301 322
Kabukai A 264	Japan: Rebun Island	D*	AB041457	D1	240 276 301 322
Kabukai A 270	Japan: Rebun Island	D*	AB041458	D1	240 276 301 322
Kabukai A 273	Japan: Rebun Island	D*	AB041459	D1	240 276 301 322
Kabukai A 244	Japan: Rebun Island	D*	AB041460	D2	240 276 301 311 322
Kabukai A 263	Japan: Rebun Island	D*	AB041432	A3	213 240 451
Kabukai A 232	Japan: Rebun Island	D*	AB041433	B1	240 278
Kabukai A 240	Japan: Rebun Island	D*	AB041434	B1	240 278
Kabukai A 260	Japan: Rebun Island	D*	AB041435	B2	240 278 465
AB089441	Japan	D*	AB089441	Hokkaido1 (M15)	240 278 559 661
AB089442		D*	AB089442	Hokkaido1 (M15)	240 278 559 661
AB089443		D*	AB089443	Hokkaido2	160 240 278 348 418 559 656 661
AB089477		D*	AB089477	Honshu22	190 240 278
AB089460		D*	AB089460	Honshu22	190 240 278 661
Kabukai A 238	Japan: Rebun Island	D3	AB041436	C1	240 301
Kabukai A 243	Japan: Rebun Island	D3	AB041437	C1	240 301
Kabukai A 248	Japan: Rebun Island	D3	AB041438	C1	240 301
Kabukai A 259	Japan: Rebun Island	D3	AB041439	C1	240 301
Kabukai A 262	Japan: Rebun Island	D3	AB041440	C1	240 301
Kabukai A 267	Japan: Rebun Island	D3	AB041441	C1	240 301
Kabukai A 269	Japan: Rebun Island	D3	AB041442	C1	240 301
Kabukai A 271	Japan: Rebun Island	D3	AB041443	C1	240 301
Pishyanie 276		D3	AB041463	C1	240 301
Kabukai A 261	Japan: Rebun Island	D3	AB041444	C2	240 301 600
Kabukai A 233	Japan: Rebun Island	D3	AB041445	D1	240 276 301 322
Asahi278	Japan	D3	AB077470		240 281 301
Shimogoori285	Japan	D3	AB077471		240 301 363
AB089470		D4	AB089470	Izu18	240 451
AB089471		D4	AB089471	Izu18	240 451
AB089472		D4	AB089472	Izu18	240 451
AB089473		D4	AB089473	Izu18	240 451
AB089474		D4	AB089474	Izu18	240 451
AB089475		D4	AB089475	Izu18	240 451
Kabukai A 245	Japan: Rebun Island	D4	AB041431	A2	213 240 299
Ryukyu125	Japan: Okinawa	D1*	AB050880	A3	500
Asahi23	Japan	D1*	AB077469		240 500 656
Honshu21		D1*	AB089476	Honshu21	190 240 278 500
Honshu23		D1*	AB089479	Honshu23	240 278 500 559 661
Izu19	Japan: Tokyo	D1*	AB089469	Izu19	240 451 500
JaR115	Japan	D1b	AB050878		404 500
JaR120	Japan	D1b	AB050879		404 500
Agata387	Japan	D1b	AB077472		240 404 500
Agata392	Japan	D1b	AB077473		240 404 500
Miyamaegawa427	Japan	D1b	AB077474		404 500
JaR128	Japan	D1e	AB050882		240 300 500 559
JaR087	Japan	D1a1a	AB050869		240 278 451 500
JaR127	Japan	D1a1a	AB050881		240 278 451 500

## Sheet: Table S4
Table S4. Grouping of wild boar and domestic pig samples according to geographic fauna and possible pig domestication sites
Sample ID	Breeds/status	Geographic groups	Location	Haplogroup	Accession no.s
MoncAB80	-	-	-	D1e	AB041480
D42185	Domestic	-	-	D3	D42185
D42180	Domestic	-	-	D3	D42180
D42183	Domestic	-	-	D1a*	D42183
ABH05	Domestic	-	-	D1a	DQ496273
D42182	Domestic	-	-	D1a*	D42182
AF276928	Gandonghei	-	-	D1d	AF276928
GNX	Guan xiang	-	-	D1a*	AY486117
Moncai.11	Moncai	-	-	D1a2	AB041482
AY463062	Tibetan	-	-	D*	AY463062
Tibetan 1	Tibetan	-	-	D1*	AY486116
YanxinAF27	Yanxin	-	-	D3	AF276927
AB041478	Yontsuan	-	-	D1a2	AB041478
ZAF486856	Zang	-	-	D1d	AF486856
Wbasia515	Wild boar	-	Asia	A1*	DQ496742
Awb10	Wild boar	-	Asia	D*	AF136550
GL146	Wild boar	-	Hunan	D1*	AY884683
GL230	Feral	-	India: Andaman Island	D1b	AY884705
Indsia1	Domestic	-	Indonesia	D1a1a	DQ496474
GL77	Wild boar	-	Iran: Mazanderon,	D*	AY884638
GL139	Feral	-	Rota island	D1b	AY884677
AM040641	Taoyuan	-	Taiwan	D1a1a	AM040641
AM040642	Taoyuan	-	Taiwan	D1a1a	AM040642
AM040643	Taoyuan	-	Taiwan	D1a1a	AM040643
AM040644	Taoyuan	-	Taiwan	D1a1a	AM040644
AM040645	Taoyuan	-	Taiwan	D1a1a	AM040645
AM040646	Taoyuan	-	Taiwan	D1a1a	AM040646
AM040653	Taoyuan	-	Taiwan	D1a1a	AM040653
GL233	Wild boar	-	Taiwan	A1a*	AY884708
AB053625	Wild boar	-	Taiwan	D*	AB053625
GL231	Wild	-	Taiwan	D1*	AY884706
GL53	Wild boar	-	Taiwan, Nan Tou	A1a2*	AY884617
GL103	Wild - oop	-	Indonesia: Sumatra	D*	AY884661
AB053626	Wild boar	-	Taiwan	D*	AB053626
AB053627	Wild boar	-	Taiwan	D*	AB053627
AY463092	Feral	Aus&NZ	Australia	D1e	AY463092
AY463093	Feral	Aus&NZ	Australia	D1e	AY463093
AY463094	Feral	Aus&NZ	Australia	D1a*	AY463094
AY463088	Feral	Aus&NZ	Australia	D1a1a	AY463088
AF276921	Feral	Aus&NZ	Australia	D1a1a	AF276921
AY463091	Feral	Aus&NZ	Australia	A*	AY463091
AY463095	Feral	Aus&NZ	Australia	A*	AY463095
AY463096	Feral	Aus&NZ	Australia	A*	AY463096
LAusFerHair02135	Feral	Aus&NZ	Australia	A*	AY884801
LAusFerHair02124	Feral	Aus&NZ	Australia	A*	AY884797
LAusFerHair02127	Feral	Aus&NZ	Australia	A*	AY884798
LAusFerHair02129	Feral	Aus&NZ	Australia	A*	AY884799
LAusFerHair02131	Feral	Aus&NZ	Australia	A*	AY884800
LAusFerHair02145	Feral	Aus&NZ	Australia	A*	AY884802
LAusFerHair02168	Feral	Aus&NZ	Australia	A*	AY884805
LAusFerHair02170	Feral	Aus&NZ	Australia	A*	AY884806
LAusFerHair02172	Feral	Aus&NZ	Australia	A*	AY884807
LAusFerHair02176	Feral	Aus&NZ	Australia	A*	AY884808
LAusFerHair02182	Feral	Aus&NZ	Australia	A*	AY884809
LAusFerBon6	Feral	Aus&NZ	Australia	D3	AY884790
LAusFerBon9	Feral	Aus&NZ	Australia	D3	AY884791
LAusFerBon13	Feral	Aus&NZ	Australia	D3	AY884792
LAusFerBon19	Feral	Aus&NZ	Australia	D3	AY884793
LAusFerBon192	Feral	Aus&NZ	Australia	D3	AY884794
LAusFerBon11	Feral	Aus&NZ	Australia :Cuddie Springs	D3	AY884812
LAusFerBon04	Feral	Aus&NZ	Australia :Cuddie Springs	D3	AY884813
LAusFerBon5	Feral	Aus&NZ	Australia :Cuddie Springs,	D3	AY884789
LAusFerBon01	Feral	Aus&NZ	Australia :Cuddie Springs,	D3	AY884814
LAusFerHair02159	Feral	Aus&NZ	Australia :West coast of Cape York	D1a*	AY884803
LAusFerHair02154	Feral	Aus&NZ	Australia :West coast of Cape York	D1a*	AY884810
LAusFerHair02163	Feral	Aus&NZ	Australia :West coast of Cape York,	D1a*	AY884804
LAusFerBon3	Feral	Aus&NZ	Australia: Cuddie Springs	D1a1a	AY884788
LAusFerBon18	Feral	Aus&NZ	Australia: Cuddie Springs	D1a1a	AY884811
Jzh02	Jiaozhouhei	DRYR	Shandong	D1c1a	DQ496498
Jzh07	Jiaozhouhei	DRYR	Shandong	D1a1a	DQ496500
Jzh16	Jiaozhouhei	DRYR	Shandong	D1a1a	DQ496503
Jzh17	Jiaozhouhei	DRYR	Shandong	D1a1a	DQ496504
Jzh23	Jiaozhouhei	DRYR	Shandong	D1a1a	DQ496506
Jzh25	Jiaozhouhei	DRYR	Shandong	D1a1a	DQ496507
Jzh32	Jiaozhouhei	DRYR	Shandong	D1a1a	DQ496508
Jzh36	Jiaozhouhei	DRYR	Shandong	D1a1a	DQ496509
Jzh37	Jiaozhouhei	DRYR	Shandong	D1a1a	DQ496510
Jzh38	Jiaozhouhei	DRYR	Shandong	D1a1a	DQ496511
Jzh11	Jiaozhouhei	DRYR	Shandong	D1a1a	DQ496502
Jzh21	Jiaozhouhei	DRYR	Shandong	D1a1a	DQ496505
Jzh09	Jiaozhouhei	DRYR	Shandong	D1a1a	DQ496501
Jzh5	Jiaozhouhei	DRYR	Shandong	D1a1a	DQ496499
Lwu27	Laiwu	DRYR	Shandong	D1a1a	DQ496541
Lwu40	Laiwu	DRYR	Shandong	D1a1a	DQ496542
Lwu44	Laiwu	DRYR	Shandong	D1a1a	DQ496543
Lwu5	Laiwu	DRYR	Shandong	D1a1a	DQ496544
Lwu51	Laiwu	DRYR	Shandong	D1a1a	DQ496545
Lwu53	Laiwu	DRYR	Shandong	D1a1a	DQ496546
Lwu60	Laiwu	DRYR	Shandong	D1a1a	DQ496547
Yimh41	Yimenghei	DRYR	Shandong	D1c1a	DQ496979
Yimh42	Yimenghei	DRYR	Shandong	D1c1a	DQ496980
Yimh44	Yimenghei	DRYR	Shandong	D1c1a	DQ496981
Yimh48	Yimenghei	DRYR	Shandong	D1c1a	DQ496983
Yimh37	Yimenghei	DRYR	Shandong	D1c1b	DQ496978
Yimh46	Yimenghei	DRYR	Shandong	D1c1b	DQ496982
Yimh49	Yimenghei	DRYR	Shandong	D1c1b	DQ496984
YmhAF486868	Yimenghei	DRYR	Shandong	D1c1b	AF486868
Yimh31	Yimenghei	DRYR	Shandong	D1a1a	DQ496976
Yimh33	Yimenghei	DRYR	Shandong	D1a1a	DQ496977
Yimh68	Yimenghei	DRYR	Shandong	D1a1a	DQ496986
Yimh52	Yimenghei	DRYR	Shandoong	D1a1a	DQ496985
AM040632	Duroc	Europe	-	D1a*	AM040632
LW2	Large white	Europe	-	D3	AY232882
LW1	Large white	Europe	-	D1b	AY232882
AY232887	pietrain	Europe	-	D*	AY232887
AY232890	Spotted Black Jabugo	Europe	-	D1b	AY232890
AM040633	Yorkshire	Europe	-	D1b	AM040633
AM040634	Yorkshire	Europe	-	D1b	AM040634
AM040635	Yorkshire	Europe	-	D1b	AM040635
AM040636	Yorkshire	Europe	-	D1b	AM040636
AM040637	Yorkshire	Europe	-	D1b	AM040637
AM040638	Yorkshire	Europe	-	D1b	AM040638
AY463075	Large Black	Europe	Australia	D1b	AY463075
AY463073	Tamworth	Europe	Australia	D1a1a	AY463073
AB059650	Berkshire	Europe	Europe	D1*	AB059650
Duroc5	Duroc	Europe	Europe	D1a1a	AY232879
Ewb4	Wild boar	Europe	Europe	D1a1a	AB059651
LDomFranceCreole01	Domestic	Europe	France	D1b	AY884779
LDomLandrace13	Landrace	Europe	France	D1b	AY884760
Gottingen minipig 1	Gottingen minipig	Europe	German	D1*	AY463067
Angeln addleback 1	Angeln Saddleback	Europe	Germany	D3	AY463063
Gottingen minipig 2	Gottingen minipig	Europe	Germany	D1b	AY463068
LDomLarWhite02	Large White	Europe	Germany	D3	AY884786
LDomLarWhite10	Large White	Europe	Germany	D1a1a	AY884772
MJ01	Domestic	Europe	Manchado Jabugo	D1b	AY884782
PNZKK002	Domestic	Europe	New Zealand	D3	AY884826
PNZKK004	Domestic	Europe	New Zealand	D1b	AY884824
PNZKK009	Domestic	Europe	New Zealand	D1b	AY884825
AY463076	Kune Kune	Europe	New Zealand	D1b	AY463076
PNZKK005	Domestic	Europe	New Zealand :Invercargill	D3	AY884827
PNZKK006	Domestic	Europe	New Zealand :Invercargill	D3	AY884828
PNZKK007	Domestic	Europe	New Zealand :Invercargill	D3	AY884829
PNZKK008	Domestic	Europe	New Zealand :Invercargill	D3	AY884830
PNZKK010	Domestic	Europe	New Zealand :Invercargill	D3	AY884831
PNZKK001	Domestic	Europe	New Zealand: North Island	D3	AY884823
AM040639	Berkshire	Europe	Taiwan	D3	AM040639
LDomUKTamworth01	Domestic	Europe	Tamworth	D1b	AY884767
AF276936BKSH	Berkshire	Europe	UK	D*	AF276936
LDomBritishOldSpot01	Britrish old spot	Europe	UK	D1a1a	AY884757
LDomMeishan02	Chinese Meishan	Europe	UK	D1c1a	AY884771
LDomLandrace11	Landrace	Europe	UK	D1a*	AY884750
LB01 - large black	Large Black	Europe	UK	D1a1a	AY884784
LDomLarWhite07	Large White	Europe	UK	D1b	AY884785
LDomLargeWhite06	LargeWhite	Europe	UK	D1a1a	AY884762
GL243	Domestic	Europe	USA	D1b	AY884715
Aj314543	-	Japan	Japan	D*	AJ314543
Jdsatsuma28	Domestic	Japan	Japan	D*	AB015076
D42181	Domestic	Japan	Japan	D*	D42181
Jds29	domestic	Japan	Japan	D1b	AB015091
Jdpm208	Ohmini miniature	Japan	Japan	D1*	AB015078
WbJL4	Wild boar	Japan	Japan	A1a*	AB015066
WbJL55	Wild boar	Japan	Japan	A1a*	AB015067
WbJL55	Wild boar	Japan	Japan	A1a*	AB015085
WbJL11	Wild boar	Japan	Japan	A1a*	AB015068
WbJL1	Wild boar	Japan	Japan	A1a*	AB015069
WbJL72	Wild boar	Japan	Japan	A1a*	AB015070
WbJL72	Wild boar	Japan	Japan	A1a*	AB015086
Jwl55	Wild boar	Japan	Japan	D*	AB015085
JwlG4	Wild boar	Japan	Japan	D*	AB041468
Jwld76	Wild boar	Japan	Japan	D*	D42176
Jwld73	Wild boar	Japan	Japan	D*	D42173
jwlN	Wild boar	Japan	Japan	D*	AB055222
D42171	Wild boar	Japan	Japan	D*	D42171
Jwld72	Wild boar	Japan	Japan	D3	D42172
Jwld75	Wild boar	Japan	Japan	D3	D42175
Jwld77	Wild boar	Japan	Japan	D3	D42177
JwlM9	Wild boar	Japan	Japan	D3	AB041470
Jwl56	Wild boar	Japan	Japan	D3	AB015084
JwlM49	Wild boar	Japan	Japan	D3	AB041473
JwlM7	Wild boar	Japan	Japan	D3	AB041469
JwlM12	Wild boar	Japan	Japan	D3	AB041471
JwlT5001	Wild boar	Japan	Japan	D3	AB041476
JwlM43	Wild boar	Japan	Japan	D3	AB041472
D42178	Wild boar	Japan	Japan	D1*	D42178
D42174	Wild boar	Japan	Japan	D1*	D42174
GL72	Wild	Japan	Japan: Honshu	D1*	AY884634
OnpAB015092	Okinawa native	Japan	Japan: Okinawa	D1a1a	AB015092
GL83	Wild - metdom	Mekong	India: Assam	D1e	AY884643
Laos45	Domestic	Mekong	Laos	D1*	DQ496956
Laos90	Domestic	Mekong	Laos	D1*	DQ496725
Laos54	Domestic	Mekong	Laos	D1b	DQ496710
Laos57	Domestic	Mekong	Laos	D1b	DQ496711
Laos65	Domestic	Mekong	Laos	D1b	DQ496716
Laos75	Domestic	Mekong	Laos	D1b	DQ496720
Laos76	Domestic	Mekong	Laos	D1b	DQ496721
Laos81	Domestic	Mekong	Laos	D1b	DQ496723
Laos11	Domestic	Mekong	Laos	D1b	DQ496933
Laos12	Domestic	Mekong	Laos	D1b	DQ496934
Laos13	Domestic	Mekong	Laos	D1b	DQ496935
Laos14	Domestic	Mekong	Laos	D1b	DQ496936
Laos16	Domestic	Mekong	Laos	D1b	DQ496937
Laos19	Domestic	Mekong	Laos	D1b	DQ496940
Laos23	Domestic	Mekong	Laos	D1b	DQ496943
Laos24	Domestic	Mekong	Laos	D1b	DQ496944
Laos29	Domestic	Mekong	Laos	D1b	DQ496947
Laos31	Domestic	Mekong	Laos	D1b	DQ496948
Laos37	Domestic	Mekong	Laos	D1b	DQ496951
Laos41	Domestic	Mekong	Laos	D1b	DQ496952
Laos42	Domestic	Mekong	Laos	D1b	DQ496953
Laos43	Domestic	Mekong	Laos	D1b	DQ496954
Laos48	Domestic	Mekong	Laos	D1b	DQ496959
Laos8	Domestic	Mekong	Laos	D1b	DQ496963
Laos1	Domestic	Mekong	Laos	D1b	DQ496932
Laos78	Domestic	Mekong	Laos	D1b	DQ496722
Laos92	Domestic	Mekong	Laos	D1b	DQ496726
Laos18	Domestic	Mekong	Laos	D1b	DQ496939
Laos22	Domestic	Mekong	Laos	D1b	DQ496942
Laos44	Domestic	Mekong	Laos	D1b	DQ496955
Laos46	Domestic	Mekong	Laos	D1b	DQ496957
Laos50	Domestic	Mekong	Laos	D1b	DQ496960
Laos7	Domestic	Mekong	Laos	D1b	DQ496962
Laos69	Domestic	Mekong	Laos	D1c1b	DQ496717
Laos95	Domestic	Mekong	Laos	D1e	DQ496728
Laos71	Domestic	Mekong	Laos	D1a*	DQ496719
Laos60	Domestic	Mekong	Laos	D1a1a	DQ496714
Laos27	Domestic	Mekong	Laos	D1a1a	DQ496945
Laos28	Domestic	Mekong	Laos	D1a1a	DQ496946
Laos36	Domestic	Mekong	Laos	D1a1a	DQ496950
Laos47	Domestic	Mekong	Laos	D1a1a	DQ496958
Laos52	Domestic	Mekong	Laos	D1a1a	DQ496961
Wblaos2	Wild boar	Mekong	Laos	A1b	DQ496821
Wblaos3	Wild boar	Mekong	Laos	A1b	DQ496822
Wblaos5	Wild boar	Mekong	Laos	A1b	DQ496824
Wblaos1	Wild boar	Mekong	Laos	D1*	DQ496820
Ganzi14	Ganzi	Mekong	Sichuan, Ganzi	D1a	DQ496435
VAB053618	-	Mekong	Vietnam	A1b	AB053608
VAB053619	-	Mekong	Vietnam	A1b	AB053619
VAB053610	-	Mekong	Vietnam	A1b	AB053610
VAB053611	-	Mekong	Vietnam	D1*	AB053611
VAB053614	-	Mekong	Vietnam	D1*	AB053614
VAB053620	-	Mekong	Vietnam	D1b	AB053620
VAB053608	-	Mekong	Vietnam	D1c1b	AB053608
VAB053616	-	Mekong	Vietnam	D1e	AB053616
VAB053606	-	Mekong	Vietnam	D1a1a	AB053606
VAB053609	Domestic	Mekong	Vietnam	D1b	AB053609
VAB053612	Domestic	Mekong	Vietnam	D1b	AB053612
VAB053613	Domestic	Mekong	Vietnam	D1b	AB053613
PotbAB79	Potbel	Mekong	Vietnam	D1c2	AB041479
Potbel	Potbel	Mekong	Vietnam	D1c2	DQ496597
WbVN508	Wild boar	Mekong	Vietnam	D1a*
clone 195	-	Mekong	Vietnam: hanoi	D1b	AB053615
Bnh6	-	Mekong	Yunnan	D1*	DQ496306
Bnh7	-	Mekong	Yunnan	D1*	DQ496307
Bnh3	-	Mekong	Yunnan	D1a2	DQ496304
Bnh2	-	Mekong	Yunnan	D1a2	DQ496303
Baoshan122	Baoshan	Mekong	Yunnan	D1a1a	DQ496314
Dahe102	Dahe	Mekong	Yunnan	D1a2	DQ496358
Dahe21	Dahe	Mekong	Yunnan	D1a2	DQ496359
Dahe25	Dahe	Mekong	Yunnan	D1a2	DQ496360
Dahe83	Dahe	Mekong	Yunnan	D1a2	DQ496363
Dahe27	Dahe	Mekong	Yunnan	D1a1a	DQ496361
Dian219	Diannanxiao’er	Mekong	Yunnan	D1*	DQ496380
Dian232	Diannanxiao’er	Mekong	Yunnan	D1*	DQ496382
Dian291	Diannanxiao’er	Mekong	Yunnan	D1*	DQ496387
Dian117	Diannanxiao’er	Mekong	Yunnan	D1*	DQ496366
Dian144	Diannanxiao’er	Mekong	Yunnan	D1*	DQ496369
Dian146	Diannanxiao’er	Mekong	Yunnan	D1*	DQ496370
Dian212	Diannanxiao’er	Mekong	Yunnan	D1*	DQ496378
Dian218	Diannanxiao’er	Mekong	Yunnan	D1*	DQ496379
Dian13	Diannanxiao’er	Mekong	Yunnan	D1c1b	DQ496367
Dian19	Diannanxiao’er	Mekong	Yunnan	D1h	DQ496374
Dian29	Diannanxiao’er	Mekong	Yunnan	D1h	DQ496386
Dian21	Diannanxiao’er	Mekong	Yunnan	D1a1a	DQ496377
FUG02	Fugong	Mekong	Yunnan	D1b	DQ496423
Mingg22	Mingguang	Mekong	Yunnan	D1*	DQ496553
Mingg246	Mingguang	Mekong	Yunnan	D1*	DQ496580
Mingg060	Mingguang	Mekong	Yunnan	D1a2	DQ496572
Mingg066	Mingguang	Mekong	Yunnan	D1a2	DQ496573
Mingg13	Mingguang	Mekong	Yunnan	D1a2	DQ496549
Mingg14	Mingguang	Mekong	Yunnan	D1a2	DQ496550
Mingg12	Mingguang	Mekong	Yunnan	D1a2	DQ496548
Mingg105	Mingguang	Mekong	Yunnan	D1a1a	DQ496576
Mingg107	Mingguang	Mekong	Yunnan	D1a1a	DQ496577
Mingg111	Mingguang	Mekong	Yunnan	D1a1a	DQ496578
Saba01	Saba	Mekong	Yunnan	D1c3	DQ496655
Saba02	Saba	Mekong	Yunnan	D1c3	DQ496656
Saba07	Saba	Mekong	Yunnan	D1c3	DQ496660
Saba24	Saba	Mekong	Yunnan	D1c3	DQ496676
Saba25	Saba	Mekong	Yunnan	D1c3	DQ496677
Saba27	Saba	Mekong	Yunnan	D1c3	DQ496679
Saba29	Saba	Mekong	Yunnan	D1c3	DQ496680
Saba26	Saba	Mekong	Yunnan	D1a	DQ496678
Saba1058	Saba	Mekong	Yunnan	D1a	DQ496663
Saba740	Saba	Mekong	Yunnan	D1a	DQ496683
Saba856	Saba	Mekong	Yunnan	D1a	DQ496688
Saba1098	Saba	Mekong	Yunnan	D1a2	DQ496664
Saba14	Saba	Mekong	Yunnan	D1a2	DQ496667
Saba682	Saba	Mekong	Yunnan	D1a2	DQ496681
Saba990	Saba	Mekong	Yunnan	D1a2	DQ496691
Saba06	Saba	Mekong	Yunnan	D1a2	DQ496659
Saba15	Saba	Mekong	Yunnan	D1a1a	DQ496668
Wbyn370	Wild baor	Mekong	Yunnan	D1a2	DQ496859
Wbyn367	Wild boar	Mekong	Yunnan	A1*	DQ496858
Wbyn371	Wild boar	Mekong	Yunnan	A1b	DQ496860
Wbynjh10	Wild boar	Mekong	Yunnan	D1*	DQ496863
Wbynjh20	Wild boar	Mekong	Yunnan	D1*	DQ496874
Wbynjh1	Wild boar	Mekong	Yunnan	D1*	DQ496862
Wbynjh6	Wild boar	Mekong	Yunnan	D1*	DQ496881
Wbynjh8	Wild boar	Mekong	Yunnan	D1*	DQ496883
Wbynjh9	Wild boar	Mekong	Yunnan	D1*	DQ496884
Wbynjh18	Wild boar	Mekong	Yunnan	D1*	DQ496871
Wbynjh13	Wild boar	Mekong	Yunnan	D1*	DQ496783
Wbynjh5	Wild boar	Mekong	Yunnan	D1b	DQ496880
Wbynjh14	Wild boar	Mekong	Yunnan	D1b	DQ496867
Wbynjh4	Wild boar	Mekong	Yunnan	D1c1b	DQ496879
Wbynjh19	Wild boar	Mekong	Yunnan	D1c2	DQ496872
Wbyj2	Wild boar	Mekong	Yunnan	D1h	DQ496851
Wbyn364	Wild boar	Mekong	Yunnan	D1h	DQ496857
Wbyn361	Wild boar	Mekong	Yunnan	D1h	DQ496854
Wbynjh3	Wild boar	Mekong	Yunnan	D1a2	DQ496878
Diq26nd	Zang	Mekong	Yunnan	D1b	DQ496392
Diqz21	Zang	Mekong	Yunnan	D1a2	DQ496402
Diqz22	Zang	Mekong	Yunnan	D1a2	DQ496403
Diqz2	Zang	Mekong	Yunnan	D1a1a	DQ496400
Diqz4	Zang	Mekong	Yunnan	D1a1a	DQ496406
Diqz5	Zang	Mekong	Yunnan	D1a1a	DQ496407
Diqz11	Zang	Mekong	Yunnan	D1a1a	DQ496394
Dian23		Mekong	Yunnan	D1a2	DQ496381
Wbynbnh10	Wild boar	Mekong	Yunnan, Banna	A1b	DQ496743
Baoshan014	Baoshan	Mekong	Yunnan, Baoshan	D1b	DQ496310
Baoshan22	Baoshan	Mekong	Yunnan, Baoshan	D1b	DQ496320
Baoshan044	Baoshan	Mekong	Yunnan, Baoshan	D1b	DQ496311
Baoshan092	Baoshan	Mekong	Yunnan, Baoshan	D1b	DQ496312
Baoshan166	Baoshan	Mekong	Yunnan, Baoshan	D1b	DQ496317
Baoshan296	Baoshan	Mekong	Yunnan, Baoshan	D1a2	DQ496321
Baoshan72	Baoshan	Mekong	Yunnan, Baoshan	D1a2	DQ496327
Baoshan148	Baoshan	Mekong	Yunnan, Baoshan	D1a2	DQ496316
Baoshan170	Baoshan	Mekong	Yunnan, Baoshan	D1a2	DQ496318
Baoshan174	Baoshan	Mekong	Yunnan, Baoshan	D1a2	DQ496319
Baoshan34	Baoshan	Mekong	Yunnan, Baoshan	D1a2	DQ496324
Baoshan302	Baoshan	Mekong	Yunnan, Baoshan	D1a2	DQ496322
Diqz7	Zang	Mekong	Yunnan, Diqing	D1b	DQ496409
Diqz3	Zang	Mekong	Yunnan, Diqing	D1b	DQ496405
Diqz12	Zang	Mekong	Yunnan, Diqing	D1a1a	DQ496395
Diqz13	Zang	Mekong	Yunnan, Diqing	D1a1a	DQ496396
Diqz14	Zang	Mekong	Yunnan, Diqing	D1a1a	DQ496397
Wbglgsh	Wild boar	Mekong	Yunnan, Gaoligongshan	A1*	DQ496792
Wbynjh27	Wild boar	Mekong	Yunnan, Jinghong	A1b	DQ496875
Wbynjh29	Wild boar	Mekong	Yunnan, Jinghong	A1b	DQ496877
Wbynjh11	Wild boar	Mekong	Yunnan, Jinghong	D1a	DQ496864
Wbynjh15	Wild boar	Mekong	Yunnan, Jinghong	D1a	DQ496868
Saba1054	Saba	Mekong	Yunnan, Saba	D1*	DQ496662
Saba756	Saba	Mekong	Yunnan, Saba	D1*	DQ496684
Saba978	Saba	Mekong	Yunnan, Saba	D1*	DQ496690
Saba22	Saba	Mekong	Yunnan, Saba	D1b	DQ496674
Saba23	Saba	Mekong	Yunnan, Saba	D1b	DQ496675
Saba800	Saba	Mekong	Yunnan, Saba	D1b	DQ496685
Saba802	Saba	Mekong	Yunnan, Saba	D1b	DQ496686
Saba806	Saba	Mekong	Yunnan, Saba	D1b	DQ496687
Saba998	Saba	Mekong	Yunnan, Saba	D1c1b	DQ496692
Saba200	Saba	Mekong	Yunnan, Saba	D1c1b	DQ496673
Saba09	Saba	Mekong	Yunnan, Saba	D1a	DQ496661
Saba11	Saba	Mekong	Yunnan, Saba	D1a	DQ496665
Saba12	Saba	Mekong	Yunnan, Saba	D1a	DQ496666
Saba03	Saba	Mekong	Yunnan, Saba	D1a1a	DQ496657
Saba04	Saba	Mekong	Yunnan, Saba	D1a1a	DQ496658
Saba16	Saba	Mekong	Yunnan, Saba	D1a1a	DQ496669
GL240	Wild	Mekong	Burma: Tenasserim	A*	AY884712
GL195	Wild	Mekong	Burma: Tenasserim	A*	AY884695
GL60	Wild	Mekong	Burma: Tenasserim	A*	AY884623
GL87	Wild	Mekong	Burma: Tenasserim	A*	AY884647
GL67	Wild	Mekong	Burma: Tenasserim	A*	AY884629
Laos17	Domestic	Mekong	Laos	D3	DQ496938
Laos21	Domestic	Mekong	Laos	D3	DQ496941
Laos32	Domestic	Mekong	Laos	D3	DQ496949
Laos59	Domestic	Mekong	Laos	D4	DQ496713
Laos70	Domestic	Mekong	Laos	D4	DQ496718
Laos86	Domestic	Mekong	Laos	D4	DQ496724
Laos58	Domestic	Mekong	Laos	D4	DQ496712
Laos62	Domestic	Mekong	Laos	D4	DQ496715
Laos93	Domestic	Mekong	Laos	D4	DQ496727
WbLaos4	Wild boar	Mekong	Laos	A1a*	DQ496823
WbLaos6	Wild boar	Mekong	Laos	A1a*	DQ496825
Wbynjh12	Wild boar	Mekong	Laos	D3	DQ496865
GL68	Wild	Mekong	Thailand: Trang Trong	A*	AY884630
AB053617	-	Mekong	Vietnam	A1*	AB053617
AB053622	-	Mekong	Vietnam	A1*	AB053622
VAB053621	-	Mekong	Vietnam	D3	AB053621
VAB053607	-	Mekong	Vietnam	D4	AB053607
Wbvnm509	Wild boar	Mekong	Vietnam	D4	DQ496848
Wbvnm 07	Wild boar	Mekong	Vietnam	D4	DQ496732
Wbvnm 08	Wild boar	Mekong	Vietnam	D4	DQ496733
Bnh9	-	Mekong	Yunnan	D4	DQ496309
Baoshan46	Baoshan	Mekong	Yunnan	D3	DQ496326
Dian4	Diannanxiao’er	Mekong	Yunnan	D3	DQ496389
Dian5	Diannanxiao’er	Mekong	Yunnan	D3	DQ496390
Dian24	Diannanxiao’er	Mekong	Yunnan	D3	DQ496383
Dian15	Diannanxiao’er	Mekong	Yunnan	D4	DQ496371
Dian18	Diannanxiao’er	Mekong	Yunnan	D4	DQ496373
Dian619	Diannanxiao’er	Mekong	Yunnan	D4	DQ496391
Dian3	Diannanxiao’er	Mekong	Yunnan	D4	DQ496388
DianAF69	Diannanxiao’er	Mekong	Yunnan	D4	AF486869
Dian01	Diannanxiao’er	Mekong	Yunnan	D4	DQ496365
Dian14	Diannanxiao’er	Mekong	Yunnan	D4	DQ496368
Dian17	Diannanxiao’er	Mekong	Yunnan	D4	DQ496372
Dian2	Diannanxiao’er	Mekong	Yunnan	D4	DQ496375
Dian20	Diannanxiao’er	Mekong	Yunnan	D4	DQ496376
Dian25	Diannanxiao’er	Mekong	Yunnan	D4	DQ496384
Dian26	Diannanxiao’er	Mekong	Yunnan	D4	DQ496385
Bnh5	Diannanxiao’er	Mekong	Yunnan	D4	DQ496305
Bnh8	Diannanxiao’er	Mekong	Yunnan	D4	DQ496308
Mingg20	Mingguang	Mekong	Yunnan	D3	DQ496551
Mingg21	Mingguang	Mekong	Yunnan	D3	DQ496551
Mingg019	Mingguang	Mekong	Yunnan	D3	DQ496579
Mingg101	Mingguang	Mekong	Yunnan	D3	DQ496574
Mingg103	Mingguang	Mekong	Yunnan	D3	DQ496575
Wbyn351	Wild boar	Mekong	Yunnan	A2	DQ496852
Wbynjh28	Wild boar	Mekong	Yunnan	A1a*	DQ496876
Wbyn365	Wild boar	Mekong	Yunnan	D2	DQ496850
Wbyn363	Wild boar	Mekong	Yunnan	D2	DQ496856
Wbyn362	Wild boar	Mekong	Yunnan	D2	DQ496855
Wbyn360	Wild boar	Mekong	Yunnan	D3	DQ496853
Wb675	Wild boar	Mekong	Yunnan	D4	DQ496741
Wbynjh7	Wild boar	Mekong	Yunnan	D4	DQ496882
Wbynjh16	Wild boar	Mekong	Yunnan	D4	DQ496869
Wbynjh17	Wild boar	Mekong	Yunnan	D4	DQ496870
Diqz16	Zang	Mekong	Yunnan	D3	DQ496398
Diqz6	Zang	Mekong	Yunnan	D3	DQ496408
Baoshan142	Baoshan	Mekong	Yunnan, Baoshan	D2	DQ496315
Baoshan326	Baoshan	Mekong	Yunnan, Baoshan	D2	DQ496323
Baoshan116	Baoshan	Mekong	Yunnan, Baoshan	D2	DQ496313
Baoshan388	Baoshan	Mekong	Yunnan, Baoshan	D2	DQ496325
Diqz19	Zang	Mekong	Yunnan, Diqing	D2	DQ496399
Diqz20	Zang	Mekong	Yunnan, Diqing	D2	DQ496401
Diqz23	Zang	Mekong	Yunnan, Diqing	D2	DQ496404
Wbynjd	Wild boar	Mekong	Yunnan, Jingdong	D3	DQ496861
Wbynjh2	Wild boar	Mekong	Yunnan, Jinghong	D3	DQ496873
Wbynrl326	Wild boar	Mekong	Yunnan, ruili	A2	DQ496885
Saba722	Saba	Mekong	Yunnan, Saba	D2	DQ496682
Saba936	Saba	Mekong	Yunnan, Saba	D2	DQ496689
Saba17	Saba	Mekong	Yunnan, Saba	D2	DQ496670
Saba18	Saba	Mekong	Yunnan, Saba	D2	DQ496671
Saba19	Saba	Mekong	Yunnan, Saba	D2	DQ496672
GL232	Wild-metdon	NEA	Amoy	D1b	AY884707
Wbdb3	Wild boar	NEA	Dongbei	D3	DQ496764
Wbdb5	Wild boar	NEA	Dongbei	D3	DQ496768
Wbdb7	Wild boar	NEA	Dongbei	D3	DQ496770
Mwab066101	Wild boar	NEA	Inner Mongolia	D3	AB066101
ChejuAF35	Domestic	NEA	Korea	D1a1a	AF276935
AF276933	Domestic	NEA	Korea	D1a1a	AF276933
chejuAF34	Domestic	NEA	Korea	D1a1a	AF276934
Mwb64	Wild boar	NEA	Mongalia	D3	AB041464
MIN319	Min	NEA	Northeast China	D1*	DQ496569
Min25	Min	NEA	Northeast China	D1*	DQ496564
Min06	Min	NEA	Northeast China	D1*	DQ496555
Min16	Min	NEA	Northeast China	D1*	DQ496561
Min07	Min	NEA	Northeast China	D1*	DQ496556
Min316	Min	NEA	Northeast China	D1*	DQ496566
Min02	Min	NEA	Northeast China	D1a1a	DQ496554
Min08	Min	NEA	Northeast China	D1a1a	DQ496557
Min09	Min	NEA	Northeast China	D1a1a	DQ496558
Min11	Min	NEA	Northeast China	D1a1a	DQ496559
Min14	Min	NEA	Northeast China	D1a1a	DQ496560
Min18	Min	NEA	Northeast China	D1a1a	DQ496562
Min24	Min	NEA	Northeast China	D1a1a	DQ496563
Min26	Min	NEA	Northeast China	D1a1a	DQ496565
Min33	Min	NEA	Northeast China	D1a1a	DQ496570
Min36	Min	NEA	Northeast China	D1a1a	DQ496571
MinAF486864	Min	NEA	Northeast China	D1a1a	AF486864
MIN317	Min	NEA	Northeast China	D1a1a	DQ496567
Min318	Min	NEA	Northeast China	D1a1a	DQ496568
Wbdb2	Wild boar	NEA	Northeast China	D1f	DQ496753
Wbdb6	Wild boar	NEA	Northeast China	D1f	DQ496769
Wbdb8	Wild boar	NEA	Northeast China	D1f	DQ496771
Wbdb9	Wild boar	NEA	Northeast China	D1f	DQ496772
Wbmglio65	Wild boar	NEA	Northeast China	D1f	AB041465
Wbdb10	Wild boar	NEA	Northeast China	D1f	DQ496744
AB053623	Wild boar	NEA	South Korea	D*	AB053623
GL237	Wild boar	NEA	South-East Siberia	D3	AY884711
GL191	Wild boar	NEA	Vladivostock	D1f	AY884691
GL192	Wild boar	NEA	Vladivostock	D1f	AY884692
Wbxxal	Wild boar	NEA	Xiaoxing’anlin, China	D1f	AB041466
WbJR1	Wild boar	Ryukyu	Japan: Ryukyu	A1b	AB015071
WbJR1	Wild boar	Ryukyu	Japan: Ryukyu	A1b	AB015087
D42184	Wild boar	Ryukyu	Japan: Ryukyu	A1b	D42184
WbJR2	Wild boar	Ryukyu	Japan: Ryukyu	A1b	AB015072
WbJR2	Wild boar	Ryukyu	Japan: Ryukyu	A1b	AB015088
WbJR5	Wild boar	Ryukyu	Japan: Ryukyu	A1b	AB015073
WbJR6	Wild boar	Ryukyu	Japan: Ryukyu	A1b	AB015074
WbJR6	Wild boar	Ryukyu	Japan: Ryukyu	A1b	AB015089
WbJR10	Wild boar	Ryukyu	Japan: Ryukyu	A1b	AB015075
WbJR10	Wild boar	Ryukyu	Japan: Ryukyu	A1b	AB015090
GL235	Wild	SA	India: Kashmir,	A*	AY884709
India3	-	SA	India	D3	DQ496469
India5	-	SA	India	D3	DQ496471
India1	Domestic	SA	India	D2	DQ496467
India2	Domestic	SA	India	D2	DQ496468
GL132	Wild	SA	India	A*	AY884671
GL162	Wild	SA	India Kashmir, Woolar Lake	A*	AY884689
GL136	Domestic	SA	India Monghyr, Bengal	A*	AY884675
GL135	Wild	SA	India Monghyr, Bengal	A*	AY884674
GL46	Wild	SA	India: Kashmir, ,	A*	AY884612
India4	Domestic	SA	India: Tamil Nadu, Dindigul	A*	DQ496470
DabAF486874	Dabai	SC	Guangdong	D1a1a	AF486874
Dahb24371	Dahuabai	SC	Guangdong	D1e	DQ496339
Dahb24372	Dahuabai	SC	Guangdong	D1e	DQ496340
Dahb24373	Dahuabai	SC	Guangdong	D1e	DQ496341
Dahb24374	Dahuabai	SC	Guangdong	D1e	DQ496342
DahbAF486870	Dahuabai	SC	Guangdong	D1e	AF486870
Dahb24375	Dahuabai	SC	Guangdong	D1a*	DQ496343
Dahb24376	Dahuabai	SC	Guangdong	D1a*	DQ496344
Dahb24377	Dahuabai	SC	Guangdong	D1a*	DQ496345
Dahb24378	Dahuabai	SC	Guangdong	D1a*	DQ496346
Dahb24380	Dahuabai	SC	Guangdong	D1a*	DQ496347
Dahb24381	Dahuabai	SC	Guangdong	D1a*	DQ496348
Dahb24382	Dahuabai	SC	Guangdong	D1a*	DQ496349
Dahb24383	Dahuabai	SC	Guangdong	D1a*	DQ496350
Dahb24384	Dahuabai	SC	Guangdong	D1a*	DQ496351
Dahb24385	Dahuabai	SC	Guangdong	D1a*	DQ496352
Dahb24386	Dahuabai	SC	Guangdong	D1a*	DQ496353
Dahb24387	Dahuabai	SC	Guangdong	D1a*	DQ496354
Dahb24388	Dahuabai	SC	Guangdong	D1a*	DQ496355
Dahb24389	Dahuabai	SC	Guangdong	D1a*	DQ496356
Dahb24390	Dahuabai	SC	Guangdong	D1a*	DQ496357
Dahb312	Dahuabai	SC	Guangdong	D1a*	DQ496364
LANT307	Lantang	SC	Guangdong	D1c2	DQ496528
Lant24303	Lantang	SC	Guangdong	D1c2	DQ496514
Lant24304	Lantang	SC	Guangdong	D1c2	DQ496515
Lant24310	Lantang	SC	Guangdong	D1c2	DQ496521
Lant24311	Lantang	SC	Guangdong	D1c2	DQ496522
Lant24319	Lantang	SC	Guangdong	D1c2	DQ496527
Lant308	Lantang	SC	Guangdong	D1c2	DQ496529
Lant24301	Lantang	SC	Guangdong	D1e	DQ496512
Lant24302	Lantang	SC	Guangdong	D1e	DQ496513
Lant24305	Lantang	SC	Guangdong	D1e	DQ496516
Lant24306	Lantang	SC	Guangdong	D1e	DQ496517
Lant24307	Lantang	SC	Guangdong	D1e	DQ496518
Lant24308	Lantang	SC	Guangdong	D1e	DQ496519
Lant24309	Lantang	SC	Guangdong	D1e	DQ496520
Lant24312	Lantang	SC	Guangdong	D1e	DQ496523
Lant24314	Lantang	SC	Guangdong	D1e	DQ496524
Lant24315	Lantang	SC	Guangdong	D1e	DQ496525
Lant24316	Lantang	SC	Guangdong	D1e	DQ496526
LANT309	Lantang	SC	Guangdong	D1e	DQ496530
Qlb6	Domestic	SC	Guizhou	D1a1a	DQ496622
Qbh50	Qianbeihei	SC	Guizhou	D1a1a	DQ496617
Qbh17	Qianbeihei	SC	Guizhou	D1a1a	DQ496609
X271	Xiang	SC	Guizhou	D1a1a	DQ496965
Wbhn353	Wild boar	SC	Hainan	A1b	DQ496802
Wbhn357	Wild boar	SC	Hainan	A1b	DQ496806
Wbhn359	Wild boar	SC	Hainan	A1b	DQ496808
Wbhn354	Wild boar	SC	Hainan	A1b	DQ496803
Wbhn10	Wild boar	SC	Hainan	D3	DQ496794
Wbhn342	Wild boar	SC	Hainan	D3	DQ496798
Wbhn5	Wild boar	SC	Hainan	D3	DQ496810
Wbhn9	Wild boar	SC	Hainan	D3	DQ496814
Wbhn343	Wild boar	SC	Hainan	D4	DQ496799
Wbhn344	Wild boar	SC	Hainan	D4	DQ496800
Wbhn341	Wild boar	SC	Hainan	D4a	DQ496797
Wbhn358	Wild boar	SC	Hainan	D4a	DQ496807
Wbhn4	Wild boar	SC	Hainan	D4a	DQ496809
Wbhn6	Wild boar	SC	Hainan	D4a	DQ496811
Wbhn7	Wild boar	SC	Hainan	D4a	DQ496812
Wbhn8	Wild boar	SC	Hainan	D4a	DQ496813
Wbhn355	Wild boar	SC	Hainan	D4a	DQ496804
Wbhn356	Wild boar	SC	Hainan	D4a	DQ496804
Wbhn1	Wild boar	SC	Hainan	D4a	DQ496793
Wbhn2	Wild boar	SC	Hainan	D4a	DQ496795
Wbhn3	Wild boar	SC	Hainan	D4a	DQ496796
Wbhn345	Wild boar	SC	Hainan	D1a2	DQ496801
WzshAF486867	Wuzhishang	SC	Hainan	D1c2	AF486867
GL229	Feral	SPI	Vanuatu	A1b	AY884704
GL227	Feral	SPI	Vanuatu	A1b	AY884702
Indsia2	Domestic	SPI	Indonesia	D3	DQ496473
Indsia3	Domestic	SPI	Indonesia: Bali	A1b	DQ496476
GL156	Feral	SPI	Indonesia: Halmahera island,	A1b	AY884688
Sanda	Sanda	SPI	Malaysia	D1a1a	DQ496693
GL86	Wild - oop	SPI	Malaysia	D1a*	AY884646
PNG1	NG-fera	SPI	Papua New Guinea	A1b	AY884821
PNG2	NG-fera	SPI	Papua New Guinea	A1b	AY884822
GL51	NG-Feral	SPI	Papua New Guinea	A1b	AY884615
GL134	NG-Feral	SPI	Papua New Guinea	A1b	AY884673
GL76	NG-Feral	SPI	Papua New Guinea: Admiralty Islands	A1b	AY884637
GL140	Feral	SPI	USA: Hawaii	A1b	AY884678
GL47	Feral	SPI	USA: Hawaii, Parker Ranch	D1a*	AY884613
Hanh53	Hanhei	UMYR	-	D1a1a	DQ496442
Huzu15nd	Huzu	UMYR	-	D1a1a	DQ496462
Huzu262	Huzu	UMYR	-	D1a1a	DQ496463
Huzu01	Huzu	UMYR	-	D1a1a	DQ496452
Huzu9	Huzu	UMYR	-	D1a1a	DQ496457
Huzu10	Huzu	UMYR	-	D1a1a	DQ496458
HUZu03	Huzu	UMYR	-	D1a1a	DQ496451
Aba19	Aba	UMYR	Aba, Sichuan	D1a1a	DQ496257
Aba20	Aba	UMYR	Aba, Sichuan	D1a1a	DQ496258
Aba21	Aba	UMYR	Aba, Sichuan	D1a1a	DQ496259
Aba25	Aba	UMYR	Aba, Sichuan	D1a1a	DQ496261
Aba32	Aba	UMYR	Aba, Sichuan	D1a1a	DQ496268
GL81	Feral	UMYR	China: Gansu	D1a1a	AY884642
Wbgann15	Wild boar	UMYR	Gansu	A1*	DQ496789
Wbgann12	Wild boar	UMYR	Gansu	A1*	DQ496788
Wbgann19	Wild boar	UMYR	Gansu	A1*	DQ496790
Wbgann2	Wild boar	UMYR	Gansu	D3	DQ496791
Bmei02	Bamei	UMYR	Northwest China	D1a3	DQ496282
BMEI04	Bamei	UMYR	Northwest China	D1a3	DQ496283
BMEI05	Bamei	UMYR	Northwest China	D1a3	DQ496284
BMEI06	Bamei	UMYR	Northwest China	D1a3	DQ496285
BMEI07	Bamei	UMYR	Northwest China	D1a3	DQ496286
BMEI09	Bamei	UMYR	Northwest China	D1a3	DQ496288
BMEI10	Bamei	UMYR	Northwest China	D1a3	DQ496289
BMEI16	Bamei	UMYR	Northwest China	D1a3	DQ496291
BMEI08	Bamei	UMYR	Northwest China	D1a2	DQ496287
Bmei17	Bamei	UMYR	Northwest China	D1a2	DQ496292
BMEI15	Bamei	UMYR	Northwest China	D1a2	DQ496290
Hanh49	Hanhei	UMYR	Northwest China	D1a2	DQ496439
Hanh56	Hanhei	UMYR	Northwest China	D1a2	DQ496444
Hanh52	Hanhei	UMYR	Northwest China	D1a2	DQ496441
Hanh58	Hanhei	UMYR	Northwest China	D1a2	DQ496446
Hanh57	Hanhei	UMYR	Northwest China	D1a2	DQ496445
Hanh54	Hanhei	UMYR	Northwest China	D1a2	DQ496443
Hanh50	Hanhei	UMYR	Northwest China	D1a2	DQ496440
Huzu02	Huzu	UMYR	Northwest China	D1c1b	DQ496453
Huzu4	Huzu	UMYR	Northwest China	D1g	DQ496466
Huzu13nd	Huzu	UMYR	Northwest China	D1g	DQ496460
Huzu14nd	Huzu	UMYR	Northwest China	D1g	DQ496461
Huzu11	Huzu	UMYR	Northwest China	D1g	DQ496459
Huzu05	Huzu	UMYR	Northwest China	D1a2	DQ496454
Huzu314	Huzu	UMYR	Northwest China	D1a2	DQ496464
Huzu06	Huzu	UMYR	Northwest China	D1a2	DQ496455
Huzu315	Huzu	UMYR	Northwest China	D1a2	DQ496465
Huzu08	Huzu	UMYR	Northwest China	D1a2	DQ496456
Wbshaanx1	Wild boar	UMYR	Shaanxi	A1*	DQ496833
Wbshaanx6	Wild boar	UMYR	Shaanxi	A1*	DQ496839
Wbshaanx8	Wild boar	UMYR	Shaanxi	A1*	DQ496841
Wbshaanx9	Wild boar	UMYR	Shaanxi	A1*	DQ496842
Wbshaanx4	Wild boar	UMYR	Shaanxi	A1*	DQ496837
Wbshaanx5	Wild boar	UMYR	Shaanxi	A1*	DQ496838
Wbshaanx2	Wild boar	UMYR	Shaanxi	A1b	DQ496835
Wbshaanx10	Wild boar	UMYR	Shaanxi	A1b	DQ496834
Wbshaanx7	Wild boar	UMYR	Shaanxi	A1b	DQ496840
Wbshaanx3	Wild boar	UMYR	Shaanxi	D3	DQ496836
GL147	Sus scrofa	UMYR	Shanxi Tai-Yuan-Fu	A1*	AY884684
GL64	Wild	UMYR	Shanxi, Fen Chow	A1*	AY884627
GL78	Wild	UMYR	Shensi, Yen-An-Fu	A1*	AY884639
Aba24	Aba	UMYR	Sichuan	D1g	DQ496260
Aba3	Aba	UMYR	Sichuan	D1a2	DQ496265
Rch30	Rongchang	UMYR	Sichuan	D1c1b	DQ496651
Aba10	Aba	UMYR	Sichuan, Aba	D1c1b	DQ496251
Aba13	Aba	UMYR	Sichuan, Aba	D1c1b	DQ496254
Aba5	Aba	UMYR	Sichuan, Aba	D1c1b	DQ496270
Aba7	Aba	UMYR	Sichuan, Aba	D1c1b	DQ496271
Aba9	Aba	UMYR	Sichuan, Aba	D1c1b	DQ496272
Aba15	Aba	UMYR	Sichuan, Aba	D1h	DQ496255
Aba17	Aba	UMYR	Sichuan, Aba	D1a2	DQ496256
Aba26	Aba	UMYR	Sichuan, Aba	D1a2	DQ496262
Aba30	Aba	UMYR	Sichuan, Aba	D1a2	DQ496266
Aba31	Aba	UMYR	Sichuan, Aba	D1a2	DQ496267
Aba27	Aba	UMYR	Sichuan, Aba	D1a2	DQ496263
Aba11	Aba	URYR	Sichuan	D1*	DQ496252
Aba33	Aba	URYR	Sichuan	D1*	DQ496269
Bmx124	Bamaxiang	URYZ	Guangxi: Bama	D1b	DQ496293
Bmx153	Bamaxiang	URYZ	Guangxi: Bama	D1b	DQ496294
Bmx156	Bamaxiang	URYZ	Guangxi: Bama	D1b	DQ496295
Bmx158	Bamaxiang	URYZ	Guangxi: Bama	D1b	DQ496296
Bmx164	Bamaxiang	URYZ	Guangxi: Bama	D1b	DQ496297
Bmx188	Bamaxiang	URYZ	Guangxi: Bama	D1b	DQ496298
Bmx208	Bamaxiang	URYZ	Guangxi: Bama	D1b	DQ496299
Bmx22	Bamaxiang	URYZ	Guangxi: Bama	D1b	DQ496300
Bmx252	Bamaxiang	URYZ	Guangxi: Bama	D1b	DQ496301
Bmx273	Bamaxiang	URYZ	Guangxi: Bama	D1b	DQ496302
Qfq1	Domestic	URYZ	Guizhou	D1a2	DQ496619
Qfq2	Domestic	URYZ	Guizhou	D1a2	DQ496620
Qfq3	Domestic	URYZ	Guizhou	D1a2	DQ496621
Qfq3	Domestic	URYZ	Guizhou	D1a2	DQ496621
Gaop322	Gaopo	URYZ	Guizhou	D1b	DQ496438
Gaop320	Gaopo	URYZ	Guizhou	D1b	DQ496436
GAOP321	Gaopo	URYZ	Guizhou	D1b	DQ496437
Qbh10	Qianbeihei	URYZ	Guizhou	D1a2	DQ496606
Qbh14	Qianbeihei	URYZ	Guizhou	D1a2	DQ496607
Qbh16	Qianbeihei	URYZ	Guizhou	D1a2	DQ496608
Qbh22	Qianbeihei	URYZ	Guizhou	D1a2	DQ496610
Qbh30nd	Qianbeihei	URYZ	Guizhou	D1a2	DQ496611
Qbh31	Qianbeihei	URYZ	Guizhou	D1a2	DQ496612
Qbh32	Qianbeihei	URYZ	Guizhou	D1a2	DQ496613
Qbh33	Qianbeihei	URYZ	Guizhou	D1a2	DQ496614
Qbh40	Qianbeihei	URYZ	Guizhou	D1a2	DQ496615
Qbh45	Qianbeihei	URYZ	Guizhou	D1a2	DQ496616
Qbh5	Qianbeihei	URYZ	Guizhou	D1a2	DQ496618
Wbqlb4	Wild boar	URYZ	Guizhou	A1a*	DQ496829
Wbqlb2	Wild boar	URYZ	Guizhou	D4	DQ496827
Wbqzy2	Wild boar	URYZ	Guizhou	D4	DQ496831
Wbqzy1	Wild boar	URYZ	Guizhou	D1i	DQ496830
Wbqlb1	Wild boar	URYZ	Guizhou	D1a*	DQ496826
Qxp2	Xiang	URYZ	Guizhou	D1b	DQ496640
Qxp5	Xiang	URYZ	Guizhou	D1b	DQ496642
AY486118	Xiang	URYZ	Guizhou	D1b	AY486118
Qxp6	Xiang	URYZ	Guizhou	D1e	DQ496643
Qxp1	Xiang	URYZ	Guizhou	D1i	DQ496639
Qxp4	Xiang	URYZ	Guizhou	D1i	DQ496641
XAF486859	Xiang	URYZ	Guizhou	D1a2	AF486859
Xzhu276	Xiang	URYZ	Guizhou	D1a1a	DQ496966
Xzhu17	Xiang	URYZ	Guizhou	D1a1a	DQ496967
Xzh18	Xiang	URYZ	Guizhou	D1a1a	DQ496964
Xzh274	Xiang	URYZ	Guizhou	D1a1a	DQ496969
X269	Xiang	URYZ	Guizhou	D1a1a	DQ496968
Wbqlb3	Wild boar	URYZ	Guizhou	A1a*	DQ496828
Chh132	Chenghua	URYZ	Sichuan	D1a	DQ496338
Chh129	Chenghua	URYZ	Sichuan	D1a2	DQ496336
Chh131	Chenghua	URYZ	Sichuan	D1a2	DQ496337
Chh128	Chenghua	URYZ	Sichuan	D1a2	DQ496335
AF276929	Neijiang	URYZ	Sichuan	D1c2	AF276929
NJ34	Neijiang	URYZ	Sichuan	D1a	DQ496591
Nj12	Neijiang	URYZ	Sichuan	D1a	DQ496583
Neij09	Neijiang	URYZ	Sichuan	D1a2	DQ496582
Neij14nd	Neijiang	URYZ	Sichuan	D1a2	DQ496584
Neij26nd	Neijiang	URYZ	Sichuan	D1a2	DQ496585
Neij33	Neijiang	URYZ	Sichuan	D1a2	DQ496586
Neij37	Neijiang	URYZ	Sichuan	D1a2	DQ496587
Neij40	Neijiang	URYZ	Sichuan	D1a2	DQ496588
NJ11	Neijiang	URYZ	Sichuan	D1a2	DQ496589
NJ35	Neijiang	URYZ	Sichuan	D1a2	DQ496592
NJ36	Neijiang	URYZ	Sichuan	D1a2	DQ496593
NJ38	Neijiang	URYZ	Sichuan	D1a2	DQ496594
NJ41	Neijiang	URYZ	Sichuan	D1a2	DQ496595
NJ42	Neijiang	URYZ	Sichuan	D1a2	DQ496596
Nj148	Neijiang	URYZ	Sichuan	D1a2	DQ496590
Rch26	Rongchang	URYZ	Sichuan	D1a2	DQ496647
Rch32	Rongchang	URYZ	Sichuan	D1a2	DQ496653
Rch31	Rongchang	URYZ	Sichuan	D1a2	DQ496652
RchAF486860	Rongchang	URYZ	Sichuan	D1a1	AF486860
Rch25	Rongchang	URYZ	Sichuan	D1a1a	DQ496646
Rch27	Rongchang	URYZ	Sichuan	D1a1a	DQ496648
Rch29	Rongchang	URYZ	Sichuan	D1a1a	DQ496650
Rch023	Rongchang	URYZ	Sichuan	D1a1a	DQ496644
Rch24	Rongchang	URYZ	Sichuan	D1a1a	DQ496645
Rch28	Rongchang	URYZ	Sichuan	D1a1a	DQ496649
Wbsich016	Wild boar	URYZ	Sichuan	A2	DQ496843
Wbsich277	Wild boar	URYZ	Sichuan	A1b	DQ496844
Wbsich278	Wild boar	URYZ	Sichuan	A1b	DQ496845
Wbsich325	Wild boar	URYZ	Sichuan	D2	DQ496846
Wbsc261	Wild boar	URYZ	Sichuan	D2	DQ496832
Yahe43	Yahe	URYZ	Sichuan	D1i	DQ496970
Yahe45	Yahe	URYZ	Sichuan	D1i	DQ496975
Yahe48	Yahe	URYZ	Sichuan	D1a	DQ496973
Yahe44	Yahe	URYZ	Sichuan	D1a2	DQ496974
Yahe46	Yahe	URYZ	Sichuan	D1a2	DQ496971
Yahe47	Yahe	URYZ	Sichuan	D1a2	DQ496972
GANZI13	Zang	URYZ	Sichuan	D1a	DQ496434
GANZI01	Zang	URYZ	Sichuan	D1a2	DQ496424
GANZI03	Zang	URYZ	Sichuan	D1a2	DQ496425
GANZI04	Zang	URYZ	Sichuan	D1a2	DQ496426
GANZI05	Zang	URYZ	Sichuan	D1a2	DQ496427
GANZI07	Zang	URYZ	Sichuan	D1a2	DQ496429
GANZI08	Zang	URYZ	Sichuan	D1a2	DQ496430
GANZI09	Zang	URYZ	Sichuan	D1a2	DQ496431
GANZI10	Zang	URYZ	Sichuan	D1a2	DQ496432
Aba29	Aba	URYZ	Sichuan, Aba	D1a	DQ496264
GANZI06	Zang	URYZ	Sichuan, Ganzi	D1g	DQ496428
Ganzi11	Zang	URYZ	Sichuan, Ganzi	D1g	DQ496433
GL79	Wild	URYZ	Sichuan, Mt Omei,	A1*	AY884640
GL148	Wild boar	URYZ	Sichuan, Suifu	D*	AY884685
GL44	Wild	URYZ	Sichuan,Wen chuan	A*	AY884610
AY230825	Erhualian	MDYZ	-	D1*	AY230825
AF276922	Erhualian	MDYZ	-	D1*	AF276922
AY230818	Erhualian	MDYZ	-	D1*	AY230818
AY230824	Erhualian	MDYZ	-	D1*	AY230824
AY230826	Erhualian	MDYZ	-	D1*	AY230826
AY230827	Meishan	MDYZ	-	D1*	AY230827
AY230821	Meishan	MDYZ	-	D1*	AY230821
AM040650	Meishan	MDYZ	-	D1*	AM040650
AM040651	Meishan	MDYZ	-	D1*	AM040651
AM040652	Meishan	MDYZ	-	D1*	AM040652
AM040647	Meishan	MDYZ	-	D1a	AM040647
Meishan127	Meishan	MDYZ	-	D1a1a	AB041474
AM040648	Meishane	MDYZ	-	D1a1a	AM040648
Wanh92	Wannanhua	MDYZ	Anhui	D1a*	DQ496737
WnhAF25	Wannanhua	MDYZ	Anhui	D1a1a	AF276925
WnhAF486873	Wannanhua	MDYZ	Anhui	D1a1a	AF486873
Wanhua89	Wannanhua	MDYZ	Anhui	D1a1a	DQ496735
Wanh91	Wannanhua	MDYZ	Anhui	D1a1a	DQ496736
Wanh93	Wannanhua	MDYZ	Anhui	D1a1a	DQ496738
Wanh95	Wannanhua	MDYZ	Anhui	D1a1a	DQ496739
Wanh96	Wannanhua	MDYZ	Anhui	D1a1a	DQ496734
Wanh97	Wannanhua	MDYZ	Anhui	D1a1a	DQ496740
WananAF24	Wannanhua	MDYZ	Anhui	D1a1a	AF276924
WanhAF26	Wannanhua	MDYZ	Anhui	D1a1a	AF276926
WanhAF32	Wannanhua	MDYZ	Anhui	D1a1a	AF276932
Wei18	Wei	MDYZ	Anhui	D1*	DQ496923
Wei08	Wei	MDYZ	Anhui	D1c1a	DQ496916
Wei104	Wei	MDYZ	Anhui	D1c1a	DQ496920
Wei33	Wei	MDYZ	Anhui	D1c1a	DQ496926
Wei06	Wei	MDYZ	Anhui	D1h	DQ496915
Wei105	Wei	MDYZ	Anhui	D1a*	DQ496921
Wei106	Wei	MDYZ	Anhui	D1a*	DQ496922
Wei37nd	Wei	MDYZ	Anhui	D1a*	DQ496928
Wei36nd	Wei	MDYZ	Anhui	D1a	DQ496927
Wei101	Wei	MDYZ	Anhui	D1a	DQ496918
Wei103	Wei	MDYZ	Anhui	D1a	DQ496919
Wei24	Wei	MDYZ	Anhui	D1a	DQ496925
Wei23	Wei	MDYZ	Anhui	D1a1a	DQ496924
Wei40nd	Wei	MDYZ	Anhui	D1a1a	DQ496930
Wei43nd	Wei	MDYZ	Anhui	D1a1a	DQ496931
Wei39nd	Wei	MDYZ	Anhui	D1a1a	DQ496929
Wei03	Wei	MDYZ	Anhui	D1a1a	DQ496913
Wei05	Wei	MDYZ	Anhui	D1a1a	DQ496914
Wei10	Wei	MDYZ	Anhui	D1a1a	DQ496917
Huai173	Huai	MDYZ	Fujian	D1e	DQ496447
Huai174	Huai	MDYZ	Fujian	D1e	DQ496448
Huai178	Huai	MDYZ	Fujian	D1e	DQ496450
Put157	Putian	MDYZ	Fujian	D1c2	DQ496601
Put158	Putian	MDYZ	Fujian	D1c2	DQ496602
PUT155	Putian	MDYZ	Fujian	D1e	DQ496599
Put156	Putian	MDYZ	Fujian	D1a1a	DQ496600
Put160	Putian	MDYZ	Fujian	D1a1a	DQ496603
PUT162	Putian	MDYZ	Fujian	D1a1a	DQ496605
Put161	Putian	MDYZ	Fujian	D1a1a	DQ496604
PutAF31	Putian	MDYZ	Fujian	D1a1a	AF276931
Wbfujdh9	Wild boar	MDYZ	Fujian	D1*	DQ496787
Wbfj349	Wild boar	MDYZ	Fujian	D1d	DQ496777
Wbfujdh13	Wild boar	MDYZ	Fujian	D1d	DQ496783
Wbfj348	Wild boar	MDYZ	Fujian	D1e	DQ496776
Put154	Putian	MDYZ	Fujiang	D1d	DQ496598
Jianli306	Jianli	MDYZ	Hubei	D1a1a	DQ496479
Jianli305	Jianli	MDYZ	Hubei	D1a1a	DQ496478
Jianli304	Jianli	MDYZ	Hubei	D1a1a	DQ496477
Qp2060	Qingping	MDYZ	Hubei	D1*	DQ496627
Qp6104	Qingping	MDYZ	Hubei	D1*	DQ496637
Qp5023	Qingping	MDYZ	Hubei	D1a	DQ496633
Qp442nd	Qingping	MDYZ	Hubei	D1a3	DQ496631
Qp4014	Qingping	MDYZ	Hubei	D1a3	DQ496630
Qp6033	Qingping	MDYZ	Hubei	D1a2	DQ496636
Qp3088	Qingping	MDYZ	Hubei	D1a2	DQ496628
Qp1141	Qingping	MDYZ	Hubei	D1a1a	DQ496625
Qp462nd	Qingping	MDYZ	Hubei	D1a1a	DQ496632
TchAF23	Tongcheng	MDYZ	Hubei	D1a1a	AF276923
TchAF486862	Tongcheng	MDYZ	Hubei	D1a1a	AF486862
Qp00	Qingping	MDYZ	Hubie	D1a1a	DQ496624
Qp2027	Qingping	MDYZ	Hubie	D1a1a	DQ496626
Qp4009	Qingping	MDYZ	Hubie	D1a1a	DQ496629
Qp6001	Qingping	MDYZ	Hubie	D1a1a	DQ496635
Qp6334	Qingping	MDYZ	Hubie	D1a1a	DQ496638
QpAF486865	Qingping	MDYZ	Hubie	D1a1a	AF486865
NxAF486857	Ningxiang	MDYZ	Hunan	D1e	AF486857
JqhAF486872	Jiangquhai	MDYZ	Jiangsu	D1a1a	AF486872
Jqh80	Jiangquhai	MDYZ	Jiangsu	D1a1a	DQ496493
Jquh82	Jiangquhai	MDYZ	Jiangsu	D1a1a	DQ496496
Jqh10nd	Jiangquhai	MDYZ	Jiangsu	D1a1a	DQ496492
Jqh84	Jiangquhai	MDYZ	Jiangsu	D1a1a	DQ496494
Jquh79	Jiangquhai	MDYZ	Jiangsu	D1a1a	DQ496495
Jquh85	Jiangquhai	MDYZ	Jiangsu	D1a1a	DQ496497
Ganzhongnan Spotted 2	Ganzhongnan Spotted	MDYZ	Jiangxi	D1*	AY486115
Ganzhongnan Spotted 2	Ganzhongnan Spotted	MDYZ	Jiangxi	D1a1a	AY463061
Lep61	Leping	MDYZ	Jiangxi	D1*	DQ496537
Lep972	Leping	MDYZ	Jiangxi	D1a	DQ496540
Lep725	Lepinghua	MDYZ	Jiangxi	D1c1b	DQ496538
Lep858	Lepinghua	MDYZ	Jiangxi	D1a1a	DQ496539
Lep04	Lepinghua	MDYZ	Jiangxi	D1a1a	DQ496533
Lep05	Lepinghua	MDYZ	Jiangxi	D1a1a	DQ496534
Lep28	Lepinghua	MDYZ	Jiangxi	D1a1a	DQ496535
Lep47	Lepinghua	MDYZ	Jiangxi	D1a1a	DQ496536
Shg184	Mengshan	MDYZ	Jiangxi	D1b	DQ496695
ShgA3	Mengshan	MDYZ	Jiangxi	D1b	DQ496701
Shg57	Mengshan	MDYZ	Jiangxi	D1e	DQ496697
Shg155	Mengshan	MDYZ	Jiangxi	D1e	DQ496694
Shg49	Mengshan	MDYZ	Jiangxi	D1a1a	DQ496696
Shg85	Mengshan	MDYZ	Jiangxi	D1a1a	DQ496699
Shg97	Mengshan	MDYZ	Jiangxi	D1a1a	DQ496700
ShgB2	Mengshan	MDYZ	Jiangxi	D1a1a	DQ496702
ShgB3	Mengshan	MDYZ	Jiangxi	D1a1a	DQ496703
ShgB5	Mengshan	MDYZ	Jiangxi	D1a1a	DQ496704
Wbjx2b	Wild boar	MDYZ	Jiangxi	D1*	DQ496816
Wbjx4b	Wild boar	MDYZ	Jiangxi	D1i	DQ496818
Wbjx3b	Wild boar	MDYZ	Jiangxi	D1a1a	DQ496817
Yuj217	Yujiang	MDYZ	Jiangxi	D1*	DQ496992
Yuj211	Yujiang	MDYZ	Jiangxi	D1*	DQ496991
YUJ209	Yujiang	MDYZ	Jiangxi	D1e	DQ496990
YUJ218	Yujiang	MDYZ	Jiangxi	D1a*	DQ496993
Yush1612	Yushan	MDYZ	Jiangxi	D1*	DQ496987
Yush5128	Yushan	MDYZ	Jiangxi	D1*	DQ496988
Yushan364	Yushan	MDYZ	Jiangxi	D1*	DQ496998
Yush5148	Yushan	MDYZ	Jiangxi	D1c1a	DQ496989
Yush1378	Yushan	MDYZ	Jiangxi	D1c1a	DQ496994
Yushan8556	Yushan	MDYZ	Jiangxi	D1a3	DQ497000
Yush1526	Yushan	MDYZ	Jiangxi	D1a1a	DQ496995
Yush203	Yushan	MDYZ	Jiangxi	D1a1a	DQ496996
Yush4972	Yushan	MDYZ	Jiangxi	D1a1a	DQ496997
YushAF486871	Yushan	MDYZ	Jiangxi	D1a1a	AF486871
Yushan4948	Yushan	MDYZ	Jiangxi	D1a1a	DQ496999
Wbzhjtzh	Wild boar	MDYZ	Taizhou, Zhejiang	D1d	DQ496910
Bihu202	Bihu	MDYZ	Zhejiang	D1*	DQ496277
Bihu200	Bihu	MDYZ	Zhejiang	D1*	DQ496275
Bihu203	Bihu	MDYZ	Zhejiang	D1*	DQ496278
Bihu206	Bihu	MDYZ	Zhejiang	D1d	DQ496279
Bihu207	Bihu	MDYZ	Zhejiang	D1d	DQ496280
Bihu199	Bihu	MDYZ	Zhejiang	D1a1a	DQ496274
Bihu201	Bihu	MDYZ	Zhejiang	D1a1a	DQ496276
BIHU208	Bihu	MDYZ	Zhejiang	D1a1a	DQ496281
Chalu219	Chalu	MDYZ	Zhejiang	D1a1a	DQ496328
Chalu220	Chalu	MDYZ	Zhejiang	D1a1a	DQ496329
Chalu227	Chalu	MDYZ	Zhejiang	D1a1a	DQ496334
Chalu221	Chalu	MDYZ	Zhejiang	D1a1a	DQ496330
Chalu223	Chalu	MDYZ	Zhejiang	D1a1a	DQ496332
Chalu224	Chalu	MDYZ	Zhejiang	D1a1a	DQ496333
Chalu222	Chalu222	MDYZ	Zhejiang	D1*	DQ496331
ErhL65	Erhualian	MDYZ	Zhejiang	D1*	DQ496419
ErhL62	Erhualian	MDYZ	Zhejiang	D1*	DQ496416
ErhL63	Erhualian	MDYZ	Zhejiang	D1*	DQ496417
ErhL64	Erhualian	MDYZ	Zhejiang	D1*	DQ496418
Erhl59	Erhualian	MDYZ	Zhejiang	D1*	DQ496413
Erhl60	Erhualian	MDYZ	Zhejiang	D1*	DQ496414
Erhl67	Erhualian	MDYZ	Zhejiang	D1*	DQ496421
Erhl68	Erhualian	MDYZ	Zhejiang	D1*	DQ496422
ErhlAF486861	Erhualian	MDYZ	Zhejiang	D1c1a	AF486861
ErhL61	Erhualian	MDYZ	Zhejiang	D1c1a	DQ496415
ErhL163	Erhualian	MDYZ	Zhejiang	D1a1a	DQ496417
Jiaxh236	Jiaxinghei	MDYZ	Zhejiang	D1*	DQ496487
Jiaxh231	Jiaxinghei	MDYZ	Zhejiang	D1b	DQ496483
Jiaxh235	Jiaxinghei	MDYZ	Zhejiang	D1a1a	DQ496486
JIAXH113	Jiaxinghei	MDYZ	Zhejiang	D1a1a	DQ496480
Jiaxh229	Jiaxinghei	MDYZ	Zhejiang	D1a1a	DQ496481
Jiaxh230	Jiaxinghei	MDYZ	Zhejiang	D1a1a	DQ496482
Jiaxh232	Jiaxinghei	MDYZ	Zhejiang	D1a1a	DQ496484
Jiaxh233	Jiaxinghei	MDYZ	Zhejiang	D1a1a	DQ496485
Jinh117	Jinhua	MDYZ	Zhejiang	D1a	DQ496488
Jinh123	Jinhua	MDYZ	Zhejiang	D1a2	DQ496490
JinhAf30	Jinhua	MDYZ	Zhejiang	D1a1a	AF276930
JinhAB75	Jinhua	MDYZ	Zhejiang	D1a1a	AB041475
JinhAB77	Jinhua	MDYZ	Zhejiang	D1a1a	AB041477
JinhAF486863	Jinhua	MDYZ	Zhejiang	D1a1a	AF486863
JinhAB76	Jinhua	MDYZ	Zhejiang	D1a1a	AB041476
Meishan1	Meishan	MDYZ	Zhejiang	D1*	AB015077
Ms1	Meishan	MDYZ	Zhejiang	D1*	AY230888
Ms2	Meishan	MDYZ	Zhejiang	D1*	AY230889
AM040649	Meishan	MDYZ	Zhejiang	D1*	AM040649
MshAF486855	Meishan	MDYZ	Zhejiang	D1a1a	AF486855
Mshan27	Meishan	MDYZ	Zhejiang	D1a1a	DQ496581
Shxh74	Shengxianhua	MDYZ	Zhejiang	D1*	DQ496705
Shxh76	Shengxianhua	MDYZ	Zhejiang	D1*	DQ496707
Shxh75	Shengxianhua	MDYZ	Zhejiang	D1a1a	DQ496706
Shxh77	Shengxianhua	MDYZ	Zhejiang	D1a1a	DQ496708
Shxh78	Shengxianhua	MDYZ	Zhejiang	D1a1a	DQ496709
Wbzhj13	Wild boar	MDYZ	Zhejiang	A1b	DQ496890
Wbzhj14	Wild boar	MDYZ	Zhejiang	A1b	DQ496891
Wbzhj3	Wild boar	MDYZ	Zhejiang	D1*	DQ496897
Wbzhj4	Wild boar	MDYZ	Zhejiang	D1*	DQ496898
Wbzhj7	Wild boar	MDYZ	Zhejiang	D1i	DQ496899
Wbzhj1	Wild boar	MDYZ	Zhejiang	D1a1a	DQ496886
Wbzhj2	Wild boar	MDYZ	Zhejiang	D1a1a	DQ496895
Wbzhj8	Wild boar	MDYZ	Zhejiang	D1a1a	DQ496900
Wbzhj9	Wild boar	MDYZ	Zhejiang	D1a1a	DQ496901
Wbzhj10	Wild boar	MDYZ	Zhejiang	D1a1a	DQ496887
WbZHJ260	Wild boar	MDYZ	Zhejiang	D1a1a	DQ496896
Wbzhj929	Wild boar	MDYZ	Zhejiang	D1a1a	DQ496902
Wbzhj930	Wild boar	MDYZ	Zhejiang	D1a1a	DQ496903
Wbzhj931	Wild boar	MDYZ	Zhejiang	D1a1a	DQ496904
Wbzhjjsh1	Wild boar	MDYZ	Zhejiang	D1a1a	DQ496905
Wbzhjjsh4	Wild boar	MDYZ	Zhejiang	D1a1a	DQ496908
Wbzhjlinan	Wild boar	MDYZ	Zhejiang	D1a1a	DQ496909
Wbzhjxsh1	Wild boar	MDYZ	Zhejiang	D1a1a	DQ496911
HUAI175	Huai	MDYZ	Fujian	D3	DQ496449
Wbfj347	Wild boar	MDYZ	Fujian	A1a2	DQ496775
Wbfj352	Wild boar	MDYZ	Fujian	A1a2	DQ496779
Wbfujdh7	Wild boar	MDYZ	Fujian	A1a2	DQ496786
Wbfujdh11	Wild boar	MDYZ	Fujian	A1a2	DQ496782
Wbfujdh17	Wild boar	MDYZ	Fujian	A1a2	DQ496784
Wbfujdh19	Wild boar	MDYZ	Fujian	A1a2	DQ496785
Wbfuj2	Wild boar	MDYZ	Fujian	A1a2	DQ496773
Wbfj346	Wild boar	MDYZ	Fujian	A1a2	DQ496774
Wbfuj6	Wild boar	MDYZ	Fujian	A1a2	DQ496781
Wbfuj4	Wild boar	MDYZ	Fujian	D4	DQ496780
GL80	Wild boar	MDYZ	Hunan, Kiangsu	A1a*	AY884641
Wbjx1b	Wild boar	MDYZ	Jiangxi	A1a*	DQ496815
Wbjx5	Wild boar	MDYZ	Jiangxi	A1a*	DQ496819
Wbzhjjsh2	Wild boar	MDYZ	Zhejiang	A1a*	DQ496906
Wbzhjjsh3	Wild boar	MDYZ	Zhejiang	A1a*	DQ496907
Wbzhjxsh2	Wild boar	MDYZ	Zhejiang	A1a*	DQ496912
Wbzhj11	Wild boar	MDYZ	Zhejiang	D3	DQ496888
Wbzhj12	Wild boar	MDYZ	Zhengjiang	D4a	DQ496889
Wbzhj15	Wild boar	MDYZ	Zhengjiang	D4a	DQ496892
Wbzhj16	Wild boar	MDYZ	Zhengjiang	D4a	DQ496893
wbAsia11	Wild boar		Asia	A1a*	AF136551

## Sheet: Table S5
Table S5. Samples from South Asia and Island Southeast Asia reported by Larson et al. (2005) that could not be classified into European clade E and East Asia clade A.
GenBank accession no.	Species / Status	Location	Haplogroup
AB053628	—	Indonesia	Not E, A
AB053629	—	Indonesia	Not E, A
AJ314538	Sus verrucosus	Indonesia	Not E, A
AJ314539	Sus verrucosus	Indonesia	Not E, A
AJ314540	Sus barbatus	Indonesia	Not E, A
AJ314541	Sus barbatus	Indonesia	Not E, A
AY884609	—	Indonesia	Not E, A
AY884611	—	Indonesia	Not E, A
AY884614	—	Indonesia	Not E, A
AY884618	—	Pakistan	Not E, A
AY884620	—	Nepal	Not E, A
AY884624	Sus celebensis	Indonesia	Not E, A
AY884625	—	Indonesia	Not E, A
AY884636	—	Sri Lanka	Not E, A
AY884644	—	Indonesia	Not E, A
AY884649	—	Nepal	Not E, A
AY884650	Sus celebensis	Indonesia	Not E, A
AY884651	Sus celebensis	Indonesia	Not E, A
AY884652	Sus celebensis	Indonesia	Not E, A
AY884653	Sus celebensis	Indonesia	Not E, A
AY884654	Sus celebensis	Indonesia	Not E, A
AY884656	Sus celebensis	Indonesia	Not E, A
AY884657	—	Indonesia	Not E, A
AY884660	—	Indonesia	Not E, A
AY884662	Sus scrofa	Indonesia	Not E, A
AY884686	—	Indonesia	Not E, A
AY884687	—	Indonesia	Not E, A
AY884699	—	Malaysia	Not E, A
AY884700	Sus barbatus	Malaysia	Not E, A
AY884701	Sus cristatus	India	Not E, A
AY884703	Sus scrofa cristatus	Sri Lanka	Not E, A
AY884713	—	India	Not E, A
AY884632	—	Malaysia	Not E, A
AY884645	—	Indonesia	Not E, A
AY884648	—	Indonesia	Not E, A
AY884658	—	Indonesia	Not E, A
AY884659	—	Indonesia	Not E, A
AY884663	—	Indonesia	Not E, A
AY884676	—	Malaysia	Not E, A
MYW02	Wild boar	Malaysia	Not E, A
MYW04	Wild boar	Malaysia	Not E, A
MYW05	Wild boar	Malaysia	Not E, A
AY884734	Sus celebensis	Indonesia	Not E, A
AY884735	Sus celebensis	Indonesia	Not E, A
AY884655	Sus celebensis	Indonesia	Not E, A
AY884736	Sus celebensis	Indonesia	Not E, A
AY884737	Sus celebensis	Indonesia	Not E, A
AY884738	Sus celebensis	Indonesia	Not E, A
AY884739	Sus celebensis	Indonesia	Not E, A
AY884740	Sus celebensis	Indonesia	Not E, A
AY884741	Sus celebensis	Indonesia	Not E, A
AY884742	Sus celebensis	Indonesia	Not E, A
AY884743	Sus celebensis	Indonesia	Not E, A
AY884744	Sus celebensis	Indonesia	Not E, A
AY884745	Sus celebensis	Indonesia	Not E, A

## Sheet: Table S6
Table S6. Classification of all available Indian wild boar and domestic pig mtDNAs and some Australia feral pig mtDNAs that (near-) matched the two A* haplotypes (marked in red) in Indian domestic pigs
Sample name	Location	Species / Status	Haplogroup	Original haplotype	GenBank accession no.	D-loop sequence variation	Sources [Reference no. in the text]
India4	India: Tamil Nadu, Dindigul	Domestic	A*		DQ496470	180 221 240 305 442 451 458A 461 500	This study
AY463095	Australia	Feral	A*		AY463095	180 221 240 305 442 451 458A 461 500 559	Gongora et al. 2004 [58]
AY463091	Australia	Feral	A*		AY463091	180 221 240 305 442 451 500 559	Gongora et al. 2004 [58]
AY463096	Australia	Feral	A*		AY463096	152 180 221 240 305 442 451 458A 461 500 559	Gongora et al. 2004 [58]
LAusFerHair02135	Australia	Feral	A*	J	AY884801	143d 180 221 240 305 442 451 458A 461 500 559	Larson et al 2005 [16]
LAusFerHair02124	Australia	Feral	A*	J	AY884797	143d 180 221 240 305 442 451 458A 461 500 559	Larson et al 2005 [16]
LAusFerHair02127	Australia	Feral	A*	J	AY884798	143d 180 221 240 305 442 451 458A 461 500 559	Larson et al 2005 [16]
LAusFerHair02129	Australia	Feral	A*	J	AY884799	143d 180 221 240 305 442 451 458A 461 500 559	Larson et al 2005 [16]
LAusFerHair02131	Australia	Feral	A*	J	AY884800	143d 180 221 240 305 442 451 458A 461 500 559	Larson et al 2005 [16]
LAusFerHair02145	Australia	Feral	A*	J	AY884802	143d 180 221 240 305 442 451 458A 461 500 559	Larson et al 2005 [16]
LAusFerHair02168	Australia	Feral	A*	J	AY884805	143d 180 221 240 305 442 451 458A 461 500 559	Larson et al 2005 [16]
LAusFerHair02170	Australia	Feral	A*	J	AY884806	143d 180 221 240 305 442 451 458A 461 500 559	Larson et al 2005 [16]
LAusFerHair02172	Australia	Feral	A*	J	AY884807	143d 180 221 240 305 442 451 458A 461 500 559	Larson et al 2005 [16]
LAusFerHair02176	Australia	Feral	A*	J	AY884808	143d 180 221 240 305 442 451 458A 461 500 559	Larson et al 2005 [16]
LAusFerHair02182	Australia	Feral	A*	J	AY884809	143d 180 221 240 305 442 451 458A 461 500 559	Larson et al 2005 [16]
GL46	India: Kashmir	Wild	A*	BW	AY884612	86 158 240 278 322 442 451 500 559 639	Larson et al 2005 [16]
GL135	India Monghyr, Bengal	Wild	A*	BW	AY884674	86 158 240 278 322 442 451 500 559 639	Larson et al 2005 [16]
GL136	India Monghyr, Bengal	Domestic	A*	BW	AY884675	86 158 240 278 322 442 451 500 559 639	Larson et al 2005 [16]
GL162	India Kashmir, Woolar Lake	Wild	A*	BW	AY884689	86 158 240 278 322 442 451 500 559 639	Larson et al 2005 [16]
GL235	India: Kashmir	Wild	A*	BW	AY884709	86 158 221 240 278 322 389 451 500 639	Larson et al 2005 [16]
GL132	India	Wild	A*		AY884671	86 158 213 240 278 322 442 451 500 559 639	Larson et al 2005 [16]
India1	India	Domestic	D2		DQ496467	240 442	This study
India2	India	Domestic	D2		DQ496468	240 442	This study
India3	India	Domestic	D3		DQ496469	240 278 322 451	This study
India5	India	Domestic	D3		DQ496471	240 278 322 451	This study
Note: Samples in this table was also included in Table S1.
