# Supplementary material for: Population phylogenomic analysis of mitochondrial DNA in wild boars and domestic pigs revealed multiple domestication events in East Asia
Source: Genome Biol. 2007 Nov 19;8(11):R245. doi: 10.1186/gb-2007-8-11-r245 (PMC2258183; doi:10.1186/gb-2007-8-11-r245)
Supplement: Additional data file 7 — Genetic diversity of samples. Presented is a table showing genetic diversity of samples in each geographic region. [file gb-2007-8-11-r245-S7.xls]

## Sheet: Sheet1
Additional data file 7. Genetic diversity of domestic pigs and wild boars in each geographic group
		NEA	DRYR	UMYR	MDYZ	URYZ	Mekong	SC
Domestic pig	Haplotype diversity	0.7391 ± 0.0724	0.8217 ± 0.0356	0.9253 ± 0.0135	0.8755 ± 0.0163	0.9099 ± 0.0129	0.9250 ± 0.0117	0.6679 ± 0.0428
	Nucleotide diversity	0.00759 ± 0.00440	0.00419 ± 0.00254	0.00422 ± 0.00252	0.00463 ± 0.00270	0.00390 ± 0.00235	0.00447 ± 0.00262	0.00539 ± 0.00316
	Fs test	1.27258	-0.04497	-6.51823*	-11.72612*	-7.05204*	-20.70321*	3.83868
	Tajima’s D	-0.69519	0.30996	-0.68399	-0.60112	-0.24385	-1.11862	2.67559
Wild boar	Haplotype diversity	0.6417 ± 0.1032	-	0.8030 ± 0.0777	0.8667 ± 0.0539	0.9455 ± 0.0535	0.9730 ± 0.0118	0.8562 ± 0.0589
	Nucleotide diversity	0.00275 ± 0.00199	-	0.00181 ± 0.00141	0.00577 ± 0.00333	0.01120 ± 0.00642	0.01081 ± 0.00577	0.00853 ± 0.00481
	Fs test	0.52598	-	-1.51263	-4.99305*	-0.52764	-8.99115*	0.71814
	Tajima’s D	0.52651	-	-0.41924	-0.89827	0.01917	0.42131	0.97613
Note: All values are estimated based on the mtDNA control region sequences (670 bp). For the definition of geographic group, refer to the Materials and Methods section.
A P value <0.05 in the neutrality test is regarded as statistically significant (*).
